# Supplementary material for: A protecting group strategy to access stable lacunary polyoxomolybdates for introducing multinuclear metal clusters
Source: Chem Sci. 2021 Jan 13;12(4):1240–4. doi: 10.1039/d0sc06133f (PMC8179105; doi:10.1039/d0sc06133f)
Supplement: SC-012-D0SC06133F-s002 [file SC-012-D0SC06133F-s002.cif]

# Electronic Supplementary Material (ESI) for Chemical Science.
# This journal is © The Royal Society of Chemistry 2021

####################################################################### 
# 
# This file contains crystal structure data downloaded from the 
# Cambridge Structural Database (CSD) hosted by the Cambridge 
# Crystallographic Data Centre (CCDC).
# 
# Full information about CCDC data access policies and citation 
# guidelines are available at http://www.ccdc.cam.ac.uk/access/V1 
# 
# Audit and citation data items may have been added by the CCDC. 
# Please retain this information to preserve the provenance of 
# this file and to allow appropriate attribution of the data. 
# 
#######################################################################

data_I
_database_code_depnum_ccdc_archive 'CCDC 2041768'
loop_
_audit_author_name
_audit_author_address
'Kosuke Suzuki'
;The University of Tokyo
Japan
;
_audit_update_record             
;
2020-11-01 deposited with the CCDC.	2020-12-09 downloaded from the CCDC.
;


_audit_creation_method           SHELXL-2014/6
_chemical_name_systematic        ?
_chemical_name_common            ?
_chemical_melting_point          ?
_chemical_formula_moiety         ?
_chemical_formula_sum            'C108 H98 Mn4 Mo9 N3 O43 P5'
_chemical_formula_weight         3363.96

loop_
_atom_type_symbol
_atom_type_description
_atom_type_scat_dispersion_real
_atom_type_scat_dispersion_imag
_atom_type_scat_source
C C 0.0033 0.0016 'International Tables Vol C Tables 4.2.6.8 and 6.1.1.4'
H H 0.0000 0.0000 'International Tables Vol C Tables 4.2.6.8 and 6.1.1.4'
Mn Mn 0.3368 0.7283 'International Tables Vol C Tables 4.2.6.8 and 6.1.1.4'
Mo Mo -1.6832 0.6857 'International Tables Vol C Tables 4.2.6.8 and 6.1.1.4'
N N 0.0061 0.0033 'International Tables Vol C Tables 4.2.6.8 and 6.1.1.4'
O O 0.0106 0.0060 'International Tables Vol C Tables 4.2.6.8 and 6.1.1.4'
P P 0.1023 0.0942 'International Tables Vol C Tables 4.2.6.8 and 6.1.1.4'

_space_group_crystal_system      triclinic
_space_group_IT_number           2
_space_group_name_H-M_alt        'P -1'
_space_group_name_Hall           '-P 1'

_shelx_space_group_comment       
;
The symmetry employed for this shelxl refinement is uniquely defined
by the following loop, which should always be used as a source of
symmetry information in preference to the above space-group names.
They are only intended as comments.
;

loop_
_space_group_symop_operation_xyz
'x, y, z'
'-x, -y, -z'

_cell_length_a                   16.1432(3)
_cell_length_b                   18.3888(4)
_cell_length_c                   24.5710(6)
_cell_angle_alpha                94.772(2)
_cell_angle_beta                 109.004(2)
_cell_angle_gamma                106.661(2)
_cell_volume                     6480.2(3)
_cell_formula_units_Z            2
_cell_measurement_temperature    123(2)
_cell_measurement_reflns_used    25963
_cell_measurement_theta_min      2.4320
_cell_measurement_theta_max      30.8900

_exptl_crystal_description       Block
_exptl_crystal_colour            Crimson
_exptl_crystal_density_meas      ?
_exptl_crystal_density_method    'Not measured'
_exptl_crystal_density_diffrn    1.724
_exptl_crystal_F_000             3328
_exptl_transmission_factor_min   ?
_exptl_transmission_factor_max   ?
_exptl_crystal_size_max          0.050
_exptl_crystal_size_mid          0.030
_exptl_crystal_size_min          0.010
_exptl_absorpt_coefficient_mu    1.355
_shelx_estimated_absorpt_T_min   ?
_shelx_estimated_absorpt_T_max   ?
_exptl_absorpt_correction_type   multi-scan
_exptl_absorpt_correction_T_min  0.75621
_exptl_absorpt_correction_T_max  1.00000
_exptl_absorpt_process_details   
;
CrysAlisPro 1.171.39.46 (Rigaku Oxford Diffraction, 2018)
Empirical absorption correction using spherical harmonics,
 implemented in SCALE3 ABSPACK scaling algorithm.
;
_oxdiff_exptl_absorpt_empirical_full_min 0.729
_oxdiff_exptl_absorpt_empirical_full_max 1.512
_oxdiff_exptl_absorpt_empirical_details 
;
Empirical correction (ABSPACK) includes:
- Absorption correction using spherical harmonics
- Frame scaling
- Detector area scaling
;
_exptl_absorpt_special_details   ?
_diffrn_ambient_temperature      123(2)
_diffrn_radiation_wavelength     0.71073
_diffrn_radiation_type           MoK\a
_diffrn_source                   'fine-focus sealed X-ray tube'
_diffrn_source_type              'Enhance (Mo) X-ray Source'
_diffrn_measurement_device       'abstract diffractometer'
_diffrn_measurement_device_type  
'dtrek-CrysAlisPro-abstract goniometer imported rigaku-d*trek images'
_diffrn_detector                 'CCD plate'
_diffrn_measurement_method       '\w scans'
_diffrn_detector_area_resol_mean ?
_diffrn_reflns_number            90053
_diffrn_reflns_av_unetI/netI     0.1004
_diffrn_reflns_av_R_equivalents  0.0644
_diffrn_reflns_limit_h_min       -22
_diffrn_reflns_limit_h_max       21
_diffrn_reflns_limit_k_min       -25
_diffrn_reflns_limit_k_max       25
_diffrn_reflns_limit_l_min       -33
_diffrn_reflns_limit_l_max       34
_diffrn_reflns_theta_min         1.601
_diffrn_reflns_theta_max         29.575
_diffrn_reflns_theta_full        25.242
_diffrn_measured_fraction_theta_max 0.980
_diffrn_measured_fraction_theta_full 0.999
_diffrn_reflns_Laue_measured_fraction_max 0.980
_diffrn_reflns_Laue_measured_fraction_full 0.999
_diffrn_reflns_point_group_measured_fraction_max 0.980
_diffrn_reflns_point_group_measured_fraction_full 0.999
_reflns_number_total             35641
_reflns_number_gt                23761
_reflns_threshold_expression     'I > 2\s(I)'
_reflns_Friedel_coverage         0.000
_reflns_Friedel_fraction_max     .
_reflns_Friedel_fraction_full    .

_reflns_special_details          
;
 Reflections were merged by SHELXL according to the crystal
 class for the calculation of statistics and refinement.
 
 Structure factors included contributions from the .fab file.
 
 _reflns_Friedel_fraction is defined as the number of unique
 Friedel pairs measured divided by the number that would be
 possible theoretically, ignoring centric projections and
 systematic absences.
;

_computing_data_collection       'CrysAlisPro 1.171.39.46 (Rigaku OD, 2018)'
_computing_cell_refinement       'CrysAlisPro 1.171.39.46 (Rigaku OD, 2018)'
_computing_data_reduction        'CrysAlisPro 1.171.39.46 (Rigaku OD, 2018)'
_computing_structure_solution    'SHELXS-2013/1 (Sheldrick, 2013)'
_computing_structure_refinement  'SHELXL-2018/3 (Sheldrick, 2018)'
_computing_molecular_graphics    ?
_computing_publication_material  ?
_refine_special_details          ?
_refine_ls_structure_factor_coef Fsqd
_refine_ls_matrix_type           full
_refine_ls_weighting_scheme      calc
_refine_ls_weighting_details     
'w=1/[\s^2^(Fo^2^)+(0.0940P)^2^+27.3530P] where P=(Fo^2^+2Fc^2^)/3'
_atom_sites_solution_primary     ?
_atom_sites_solution_secondary   ?
_atom_sites_solution_hydrogens   geom
_refine_ls_hydrogen_treatment    constr
_refine_ls_extinction_method     none
_refine_ls_extinction_coef       .
_refine_ls_number_reflns         35641
_refine_ls_number_parameters     1555
_refine_ls_number_restraints     138
_refine_ls_R_factor_all          0.1362
_refine_ls_R_factor_gt           0.0911
_refine_ls_wR_factor_ref         0.2609
_refine_ls_wR_factor_gt          0.2306
_refine_ls_goodness_of_fit_ref   1.081
_refine_ls_restrained_S_all      1.080
_refine_ls_shift/su_max          0.001
_refine_ls_shift/su_mean         0.000

loop_
_atom_site_label
_atom_site_type_symbol
_atom_site_fract_x
_atom_site_fract_y
_atom_site_fract_z
_atom_site_U_iso_or_equiv
_atom_site_adp_type
_atom_site_occupancy
_atom_site_site_symmetry_order
_atom_site_calc_flag
_atom_site_refinement_flags_posn
_atom_site_refinement_flags_adp
_atom_site_refinement_flags_occupancy
_atom_site_disorder_assembly
_atom_site_disorder_group
P0 P 0.33428(13) 0.30361(10) 0.72181(9) 0.0116(4) Uani 1 1 d . . . . .
P1 P 0.71869(16) 0.90321(12) 0.73377(10) 0.0192(4) Uani 1 1 d . . . . .
P2 P 0.93619(17) 0.27609(14) 0.88760(10) 0.0250(5) Uani 1 1 d . . . . .
P3 P 0.73237(14) 0.30757(11) 0.56178(9) 0.0138(4) Uani 1 1 d . . . . .
P4 P 0.08441(16) 0.31983(11) 0.32270(10) 0.0183(4) Uani 1 1 d . . . . .
Mn1 Mn 0.24793(9) 0.23397(7) 0.82108(5) 0.0168(2) Uani 1 1 d . . . . .
Mn2 Mn 0.43091(9) 0.20421(7) 0.81668(6) 0.0184(3) Uani 1 1 d . . . . .
Mn3 Mn 0.43996(9) 0.37349(7) 0.86589(6) 0.0176(3) Uani 1 1 d . . . . .
Mn4 Mn 0.40321(9) 0.24615(7) 0.91914(6) 0.0211(3) Uani 1 1 d . . . . .
Mo1 Mo 0.12632(5) 0.13960(4) 0.67111(3) 0.01707(15) Uani 1 1 d . . . . .
Mo2 Mo 0.32778(5) 0.11756(4) 0.66513(4) 0.02261(17) Uani 1 1 d . . . . .
Mo3 Mo 0.54718(5) 0.28160(4) 0.72388(3) 0.01684(15) Uani 1 1 d . . . . .
Mo4 Mo 0.54914(5) 0.46098(4) 0.77546(3) 0.01620(15) Uani 1 1 d . . . . .
Mo5 Mo 0.33327(5) 0.48812(4) 0.77603(3) 0.01649(15) Uani 1 1 d . . . . .
Mo6 Mo 0.13167(5) 0.33373(4) 0.72509(3) 0.01446(14) Uani 1 1 d . . . . .
Mo7 Mo 0.21272(5) 0.21562(4) 0.57107(3) 0.02080(16) Uani 1 1 d . . . . .
Mo8 Mo 0.44674(5) 0.38397(4) 0.62829(3) 0.01840(15) Uani 1 1 d . . . . .
Mo9 Mo 0.22706(5) 0.41470(4) 0.62909(3) 0.01681(15) Uani 1 1 d . . . . .
O1 O 0.1819(4) 0.1874(3) 0.8782(3) 0.0237(13) Uani 1 1 d . . . . .
O2 O 0.3125(5) 0.2026(4) 0.9548(3) 0.0300(15) Uani 1 1 d . . . . .
O3 O 0.4951(5) 0.1366(4) 0.8715(3) 0.0317(15) Uani 1 1 d . . . . .
O4 O 0.4677(5) 0.1760(4) 0.9508(3) 0.0286(14) Uani 1 1 d . . . . .
O5 O 0.5154(4) 0.4275(4) 0.9542(3) 0.0262(13) Uani 1 1 d . . . . .
O6 O 0.4805(4) 0.3203(4) 0.9919(3) 0.0274(14) Uani 1 1 d . . . . .
O7 O 0.3328(4) 0.1774(3) 0.8481(3) 0.0222(12) Uani 1 1 d . . . . .
O8 O 0.4859(4) 0.2879(3) 0.8833(3) 0.0201(12) Uani 1 1 d . . . . .
O9 O 0.3409(4) 0.3124(3) 0.8877(3) 0.0215(12) Uani 1 1 d . . . . .
O10 O 0.1824(4) 0.3016(3) 0.7925(2) 0.0177(11) Uani 1 1 d . . . . .
O11 O 0.1725(4) 0.1590(3) 0.7511(3) 0.0191(12) Uani 1 1 d . . . . .
O12 O 0.3625(4) 0.1282(3) 0.7463(3) 0.0222(13) Uani 1 1 d . . . . .
O13 O 0.5231(4) 0.2448(3) 0.7852(3) 0.0218(12) Uani 1 1 d . . . . .
O14 O 0.5349(4) 0.4232(3) 0.8388(3) 0.0195(12) Uani 1 1 d . . . . .
O15 O 0.3774(4) 0.4447(3) 0.8376(2) 0.0195(12) Uani 1 1 d . . . . .
O16 O 0.3553(4) 0.2853(3) 0.7830(2) 0.0172(11) Uani 1 1 d . . . . .
O17 O 0.0205(4) 0.0737(3) 0.6544(3) 0.0241(13) Uani 1 1 d . . . . .
O18 O 0.1964(4) 0.0796(3) 0.6616(3) 0.0223(13) Uani 1 1 d . . . . .
O19 O 0.3400(5) 0.0327(4) 0.6458(3) 0.0367(17) Uani 1 1 d . . . . .
O20 O 0.4373(4) 0.1894(3) 0.6730(3) 0.0213(12) Uani 1 1 d . . . . .
O21 O 0.6357(4) 0.2517(3) 0.7219(3) 0.0213(12) Uani 1 1 d . . . . .
O22 O 0.6066(4) 0.3837(3) 0.7629(2) 0.0176(11) Uani 1 1 d . . . . .
O23 O 0.6437(4) 0.5412(3) 0.8056(3) 0.0235(13) Uani 1 1 d . . . . .
O24 O 0.4500(4) 0.4973(3) 0.7632(3) 0.0182(12) Uani 1 1 d . . . . .
O25 O 0.3576(4) 0.5821(3) 0.8065(3) 0.0234(13) Uani 1 1 d . . . . .
O26 O 0.2089(4) 0.4432(3) 0.7652(2) 0.0175(11) Uani 1 1 d . . . . .
O27 O 0.0309(4) 0.3377(3) 0.7283(3) 0.0218(12) Uani 1 1 d . . . . .
O28 O 0.1002(4) 0.2388(3) 0.6793(2) 0.0194(12) Uani 1 1 d . . . . .
O29 O 0.2759(4) 0.2289(3) 0.6765(2) 0.0167(11) Uani 1 1 d . . . . .
O30 O 0.4264(4) 0.3412(3) 0.7143(2) 0.0154(11) Uani 1 1 d . . . . .
O31 O 0.2801(4) 0.3601(3) 0.7156(2) 0.0131(10) Uani 1 1 d . . . . .
O32 O 0.1143(4) 0.1590(3) 0.5921(2) 0.0184(12) Uani 1 1 d . . . . .
O33 O 0.2692(4) 0.1371(3) 0.5880(3) 0.0219(13) Uani 1 1 d . . . . .
O34 O 0.5192(4) 0.3199(3) 0.6504(2) 0.0171(11) Uani 1 1 d . . . . .
O35 O 0.5306(4) 0.4612(4) 0.6907(3) 0.0223(13) Uani 1 1 d . . . . .
O36 O 0.2900(4) 0.4976(3) 0.6920(2) 0.0184(12) Uani 1 1 d . . . . .
O37 O 0.1282(4) 0.3815(3) 0.6542(3) 0.0190(12) Uani 1 1 d . . . . .
O38 O 0.1651(4) 0.1938(4) 0.4969(3) 0.0237(13) Uani 1 1 d . . . . .
O39 O 0.3435(4) 0.2825(3) 0.5860(3) 0.0237(13) Uani 1 1 d . . . . .
O40 O 0.4761(4) 0.4145(3) 0.5719(3) 0.0225(13) Uani 1 1 d . . . . .
O41 O 0.3473(4) 0.4199(3) 0.6245(3) 0.0189(12) Uani 1 1 d . . . . .
O42 O 0.1842(4) 0.4565(3) 0.5728(3) 0.0205(12) Uani 1 1 d . . . . .
O43 O 0.1944(4) 0.3085(3) 0.5878(3) 0.0202(12) Uani 1 1 d . . . . .
N2 N 0.2262(18) 0.7274(16) 0.7604(12) 0.178(10) Uani 1 1 d . U . . .
N1 N 0.2622(9) 0.2520(8) 1.1165(5) 0.072(4) Uani 1 1 d . U . . .
C1 C 0.2248(6) 0.1815(5) 0.9301(4) 0.0262(19) Uani 1 1 d . . . . .
C2 C 0.1708(7) 0.1486(6) 0.9667(5) 0.039(3) Uani 1 1 d . . . . .
H2A H 0.1957 0.1121 0.9861 0.059 Uiso 1 1 calc R U . . .
H2B H 0.1068 0.1229 0.9420 0.059 Uiso 1 1 calc R U . . .
H2C H 0.1751 0.1896 0.9955 0.059 Uiso 1 1 calc R U . . .
C3 C 0.4994(8) 0.1352(6) 0.9224(4) 0.035(2) Uani 1 1 d . . . . .
C4 C 0.5451(10) 0.0830(8) 0.9561(6) 0.057(4) Uani 1 1 d . . . . .
H4A H 0.5195 0.0316 0.9329 0.085 Uiso 1 1 calc R U . . .
H4B H 0.5339 0.0819 0.9922 0.085 Uiso 1 1 calc R U . . .
H4C H 0.6107 0.1025 0.9647 0.085 Uiso 1 1 calc R U . . .
C5 C 0.5232(8) 0.3929(6) 0.9952(4) 0.035(2) Uani 1 1 d . . . . .
C6 C 0.5936(10) 0.4335(7) 1.0547(5) 0.058(4) Uani 1 1 d . . . . .
H6C H 0.5819 0.4038 1.0834 0.087 Uiso 1 1 calc R U . . .
H6B H 0.5894 0.4838 1.0639 0.087 Uiso 1 1 calc R U . . .
H6A H 0.6547 0.4389 1.0550 0.087 Uiso 1 1 calc R U . . .
C21 C 0.2428(11) 0.6992(11) 0.7231(9) 0.086(5) Uani 1 1 d . U . . .
C22 C 0.2665(9) 0.6619(8) 0.6773(7) 0.067(4) Uani 1 1 d . U . . .
H22A H 0.2105 0.6285 0.6467 0.101 Uiso 1 1 calc R U . . .
H22B H 0.3047 0.6319 0.6942 0.101 Uiso 1 1 calc R U . . .
H22C H 0.2996 0.7009 0.6612 0.101 Uiso 1 1 calc R U . . .
C11 C 0.3224(10) 0.2899(9) 1.1104(6) 0.061(4) Uani 1 1 d . U . . .
C12 C 0.4059(10) 0.3429(10) 1.1025(7) 0.078(5) Uani 1 1 d . U . . .
H12A H 0.4066 0.3254 1.0648 0.118 Uiso 1 1 calc R U . . .
H12B H 0.4613 0.3427 1.1327 0.118 Uiso 1 1 calc R U . . .
H12C H 0.4031 0.3945 1.1050 0.118 Uiso 1 1 calc R U . . .
C111 C 0.8356(6) 0.9201(5) 0.7828(4) 0.0229(18) Uani 1 1 d . . . . .
C112 C 0.8592(7) 0.8635(6) 0.8145(5) 0.035(2) Uani 1 1 d . . . . .
H112 H 0.8145 0.8161 0.8102 0.042 Uiso 1 1 calc R U . . .
C113 C 0.9510(8) 0.8803(7) 0.8524(5) 0.043(3) Uani 1 1 d . . . . .
H113 H 0.9672 0.8460 0.8762 0.051 Uiso 1 1 calc R U . . .
C114 C 1.0173(7) 0.9479(7) 0.8543(6) 0.044(3) Uani 1 1 d . . . . .
H114 H 1.0793 0.9565 0.8765 0.053 Uiso 1 1 calc R U . . .
C115 C 0.9940(7) 1.0030(6) 0.8242(5) 0.037(2) Uani 1 1 d . . . . .
H115 H 1.0398 1.0493 0.8277 0.045 Uiso 1 1 calc R U . . .
C116 C 0.9029(7) 0.9903(5) 0.7888(4) 0.030(2) Uani 1 1 d . . . . .
H116 H 0.8869 1.0283 0.7692 0.036 Uiso 1 1 calc R U . . .
C121 C 0.6437(6) 0.8120(5) 0.7380(4) 0.0184(16) Uani 1 1 d . . . . .
C122 C 0.6566(6) 0.7447(5) 0.7179(4) 0.0220(18) Uani 1 1 d . . . . .
H122 H 0.7007 0.7468 0.7008 0.026 Uiso 1 1 calc R U . . .
C123 C 0.6021(6) 0.6739(5) 0.7239(4) 0.0260(19) Uani 1 1 d . . . . .
H123 H 0.6113 0.6285 0.7119 0.031 Uiso 1 1 calc R U . . .
C124 C 0.5369(8) 0.6709(6) 0.7467(5) 0.038(2) Uani 1 1 d . . . . .
H124 H 0.5005 0.6232 0.7499 0.045 Uiso 1 1 calc R U . . .
C125 C 0.5226(8) 0.7382(6) 0.7659(5) 0.040(3) Uani 1 1 d . . . . .
H125 H 0.4762 0.7350 0.7811 0.048 Uiso 1 1 calc R U . . .
C126 C 0.5768(7) 0.8091(6) 0.7624(5) 0.032(2) Uani 1 1 d . . . . .
H126 H 0.5688 0.8543 0.7761 0.038 Uiso 1 1 calc R U . . .
C131 C 0.6802(6) 0.9795(4) 0.7551(4) 0.0199(17) Uani 1 1 d . . . . .
C132 C 0.7023(7) 1.0041(6) 0.8155(4) 0.033(2) Uani 1 1 d . . . . .
H132 H 0.7382 0.9828 0.8430 0.039 Uiso 1 1 calc R U . . .
C133 C 0.6699(8) 1.0603(6) 0.8334(5) 0.039(2) Uani 1 1 d . . . . .
H133 H 0.6846 1.0770 0.8732 0.047 Uiso 1 1 calc R U . . .
C134 C 0.6161(7) 1.0915(6) 0.7927(5) 0.035(2) Uani 1 1 d . . . . .
H134 H 0.5931 1.1281 0.8049 0.042 Uiso 1 1 calc R U . . .
C135 C 0.5968(8) 1.0686(6) 0.7345(5) 0.035(2) Uani 1 1 d . . . . .
H135 H 0.5618 1.0909 0.7073 0.042 Uiso 1 1 calc R U . . .
C136 C 0.6291(7) 1.0113(5) 0.7147(4) 0.029(2) Uani 1 1 d . . . . .
H136 H 0.6156 0.9959 0.6749 0.035 Uiso 1 1 calc R U . . .
C141 C 0.7130(6) 0.9009(5) 0.6595(4) 0.0214(18) Uani 1 1 d . . . . .
C142 C 0.6246(7) 0.8724(5) 0.6147(4) 0.0259(19) Uani 1 1 d . . . . .
H142 H 0.5716 0.8540 0.6237 0.031 Uiso 1 1 calc R U . . .
C143 C 0.6176(8) 0.8723(6) 0.5573(5) 0.037(2) Uani 1 1 d . . . . .
H143 H 0.5594 0.8542 0.5273 0.044 Uiso 1 1 calc R U . . .
C144 C 0.6980(8) 0.8992(6) 0.5434(4) 0.037(3) Uani 1 1 d . . . . .
H144 H 0.6927 0.8991 0.5045 0.044 Uiso 1 1 calc R U . . .
C145 C 0.7841(8) 0.9256(6) 0.5876(5) 0.036(2) Uani 1 1 d . . . . .
H145 H 0.8374 0.9428 0.5788 0.043 Uiso 1 1 calc R U . . .
C146 C 0.7913(7) 0.9266(5) 0.6457(4) 0.028(2) Uani 1 1 d . . . . .
H146 H 0.8496 0.9447 0.6756 0.034 Uiso 1 1 calc R U . . .
C211 C 1.0594(7) 0.3265(5) 0.9214(4) 0.028(2) Uani 1 1 d . . . . .
C212 C 1.1092(7) 0.3597(6) 0.8883(5) 0.034(2) Uani 1 1 d . . . . .
H212 H 1.0794 0.3558 0.8482 0.040 Uiso 1 1 calc R U . . .
C213 C 1.2036(8) 0.3987(6) 0.9150(5) 0.039(2) Uani 1 1 d . . . . .
H213 H 1.2380 0.4198 0.8928 0.046 Uiso 1 1 calc R U . . .
C214 C 1.2464(7) 0.4060(7) 0.9743(5) 0.040(3) Uani 1 1 d . . . . .
H214 H 1.3097 0.4332 0.9923 0.048 Uiso 1 1 calc R U . . .
C215 C 1.1962(8) 0.3732(7) 1.0078(5) 0.049(3) Uani 1 1 d . . . . .
H215 H 1.2261 0.3790 1.0481 0.059 Uiso 1 1 calc R U . . .
C216 C 1.1014(8) 0.3318(7) 0.9815(5) 0.040(2) Uani 1 1 d . . . . .
H216 H 1.0675 0.3087 1.0033 0.047 Uiso 1 1 calc R U . . .
C221 C 0.9045(8) 0.2014(7) 0.9268(4) 0.038(2) Uani 1 1 d . . . . .
C222 C 0.9192(8) 0.1319(6) 0.9152(5) 0.041(3) Uani 1 1 d . . . . .
H222 H 0.9423 0.1239 0.8859 0.049 Uiso 1 1 calc R U . . .
C223 C 0.8997(10) 0.0744(8) 0.9467(6) 0.056(3) Uani 1 1 d . . . . .
H223 H 0.9127 0.0291 0.9398 0.068 Uiso 1 1 calc R U . . .
C224 C 0.8605(10) 0.0841(8) 0.9889(6) 0.061(4) Uani 1 1 d . . . . .
H224 H 0.8443 0.0442 1.0084 0.074 Uiso 1 1 calc R U . . .
C225 C 0.8460(9) 0.1528(8) 1.0013(5) 0.049(3) Uani 1 1 d . . . . .
H225 H 0.8215 0.1601 1.0299 0.059 Uiso 1 1 calc R U . . .
C226 C 0.8689(8) 0.2123(7) 0.9703(5) 0.045(3) Uani 1 1 d . . . . .
H226 H 0.8601 0.2590 0.9790 0.054 Uiso 1 1 calc R U . . .
C231 C 0.8735(8) 0.3406(6) 0.8910(5) 0.039(3) Uani 1 1 d . . . . .
C232 C 0.9232(9) 0.4198(7) 0.9090(5) 0.042(3) Uani 1 1 d . . . . .
H232 H 0.9869 0.4396 0.9178 0.050 Uiso 1 1 calc R U . . .
C233 C 0.8699(11) 0.4677(8) 0.9132(5) 0.057(4) Uani 1 1 d . . . . .
H233 H 0.9008 0.5208 0.9255 0.069 Uiso 1 1 calc R U . . .
C234 C 0.7782(10) 0.4418(8) 0.9006(5) 0.061(4) Uani 1 1 d . . . . .
H234 H 0.7470 0.4763 0.9042 0.073 Uiso 1 1 calc R U . . .
C235 C 0.7292(9) 0.3623(8) 0.8819(5) 0.054(3) Uani 1 1 d . . . . .
H235 H 0.6653 0.3430 0.8722 0.065 Uiso 1 1 calc R U . . .
C236 C 0.7789(7) 0.3138(6) 0.8783(4) 0.035(2) Uani 1 1 d . . . . .
H236 H 0.7474 0.2608 0.8668 0.042 Uiso 1 1 calc R U . . .
C241 C 0.9088(6) 0.2313(5) 0.8135(4) 0.0255(19) Uani 1 1 d . . . . .
C242 C 0.8262(6) 0.2253(5) 0.7695(4) 0.028(2) Uani 1 1 d . . . . .
H242 H 0.7849 0.2468 0.7778 0.034 Uiso 1 1 calc R U . . .
C243 C 0.8055(7) 0.1876(6) 0.7140(4) 0.031(2) Uani 1 1 d . . . . .
H243 H 0.7504 0.1843 0.6844 0.037 Uiso 1 1 calc R U . . .
C244 C 0.8662(7) 0.1536(5) 0.7006(4) 0.031(2) Uani 1 1 d . . . . .
H244 H 0.8508 0.1265 0.6631 0.038 Uiso 1 1 calc R U . . .
C245 C 0.9503(6) 0.1617(5) 0.7454(4) 0.0238(19) Uani 1 1 d . . . . .
H245 H 0.9922 0.1413 0.7370 0.029 Uiso 1 1 calc R U . . .
C246 C 0.9722(6) 0.1989(5) 0.8011(4) 0.0260(19) Uani 1 1 d . . . . .
H246 H 1.0279 0.2031 0.8305 0.031 Uiso 1 1 calc R U . . .
C311 C 0.8278(5) 0.3006(4) 0.5419(3) 0.0144(14) Uani 1 1 d . U . . .
C312 C 0.8409(6) 0.3318(5) 0.4939(4) 0.0208(16) Uani 1 1 d . U . . .
H312 H 0.7995 0.3544 0.4723 0.025 Uiso 1 1 calc R U . . .
C313 C 0.9145(6) 0.3288(5) 0.4789(4) 0.0252(17) Uani 1 1 d . U . . .
H313 H 0.9244 0.3514 0.4481 0.030 Uiso 1 1 calc R U . . .
C314 C 0.9746(6) 0.2926(5) 0.5091(4) 0.0239(16) Uani 1 1 d . U . . .
H314 H 1.0242 0.2904 0.4984 0.029 Uiso 1 1 calc R U . . .
C315 C 0.9606(6) 0.2597(5) 0.5554(4) 0.0224(16) Uani 1 1 d . U . . .
H315 H 0.9997 0.2340 0.5750 0.027 Uiso 1 1 calc R U . . .
C316 C 0.8886(5) 0.2648(4) 0.5725(3) 0.0149(14) Uani 1 1 d . U . . .
H316 H 0.8808 0.2443 0.6046 0.018 Uiso 1 1 calc R U . . .
C321 C 0.6638(6) 0.2128(4) 0.5633(4) 0.0180(16) Uani 1 1 d . . . . .
C322 C 0.6776(6) 0.1477(5) 0.5423(4) 0.0256(19) Uani 1 1 d . . . . .
H322 H 0.7223 0.1521 0.5255 0.031 Uiso 1 1 calc R U . . .
C323 C 0.6255(6) 0.0758(5) 0.5460(4) 0.029(2) Uani 1 1 d . . . . .
H323 H 0.6365 0.0319 0.5327 0.034 Uiso 1 1 calc R U . . .
C324 C 0.5578(7) 0.0683(5) 0.5690(4) 0.030(2) Uani 1 1 d . . . . .
H324 H 0.5234 0.0194 0.5715 0.036 Uiso 1 1 calc R U . . .
C325 C 0.5402(6) 0.1318(5) 0.5884(4) 0.0233(18) Uani 1 1 d . . . . .
H325 H 0.4929 0.1264 0.6031 0.028 Uiso 1 1 calc R U . . .
C326 C 0.5944(5) 0.2053(5) 0.5860(4) 0.0185(16) Uani 1 1 d . . . . .
H326 H 0.5837 0.2491 0.5997 0.022 Uiso 1 1 calc R U . . .
C331 C 0.7722(5) 0.3689(4) 0.6326(4) 0.0158(15) Uani 1 1 d . . . . .
C332 C 0.8575(6) 0.3773(5) 0.6738(4) 0.0222(18) Uani 1 1 d . . . . .
H332 H 0.8977 0.3562 0.6637 0.027 Uiso 1 1 calc R U . . .
C333 C 0.8833(7) 0.4171(6) 0.7302(4) 0.028(2) Uani 1 1 d . . . . .
H333 H 0.9400 0.4212 0.7586 0.034 Uiso 1 1 calc R U . . .
C334 C 0.8243(6) 0.4511(5) 0.7447(4) 0.0232(18) Uani 1 1 d . . . . .
H334 H 0.8416 0.4790 0.7823 0.028 Uiso 1 1 calc R U . . .
C335 C 0.7404(7) 0.4425(5) 0.7023(4) 0.0235(18) Uani 1 1 d . . . . .
H335 H 0.7010 0.4653 0.7117 0.028 Uiso 1 1 calc R U . . .
C336 C 0.7124(6) 0.4014(4) 0.6465(4) 0.0175(16) Uani 1 1 d . . . . .
H336 H 0.6546 0.3955 0.6187 0.021 Uiso 1 1 calc R U . . .
C341 C 0.6662(5) 0.3470(4) 0.5063(4) 0.0163(15) Uani 1 1 d . . . . .
C342 C 0.6831(6) 0.4263(5) 0.5120(4) 0.0177(16) Uani 1 1 d . . . . .
H342 H 0.7218 0.4593 0.5476 0.021 Uiso 1 1 calc R U . . .
C343 C 0.6424(6) 0.4558(5) 0.4644(4) 0.0210(17) Uani 1 1 d . . . . .
H343 H 0.6534 0.5088 0.4682 0.025 Uiso 1 1 calc R U . . .
C344 C 0.5851(6) 0.4068(5) 0.4111(4) 0.0225(18) Uani 1 1 d . . . . .
H344 H 0.5580 0.4270 0.3791 0.027 Uiso 1 1 calc R U . . .
C345 C 0.5680(6) 0.3275(5) 0.4055(4) 0.0243(19) Uani 1 1 d . . . . .
H345 H 0.5298 0.2948 0.3696 0.029 Uiso 1 1 calc R U . . .
C346 C 0.6076(6) 0.2973(5) 0.4529(4) 0.0224(18) Uani 1 1 d . . . . .
H346 H 0.5955 0.2441 0.4493 0.027 Uiso 1 1 calc R U . . .
C411 C 0.0703(6) 0.3181(5) 0.2473(4) 0.0226(18) Uani 1 1 d . . . . .
C412 C -0.0202(7) 0.2913(5) 0.2066(4) 0.031(2) Uani 1 1 d . . . . .
H412 H -0.0700 0.2722 0.2186 0.037 Uiso 1 1 calc R U . . .
C413 C -0.0356(8) 0.2932(6) 0.1476(5) 0.042(3) Uani 1 1 d . . . . .
H413 H -0.0958 0.2767 0.1199 0.050 Uiso 1 1 calc R U . . .
C414 C 0.0405(8) 0.3203(6) 0.1306(5) 0.038(2) Uani 1 1 d . . . . .
H414 H 0.0302 0.3219 0.0913 0.046 Uiso 1 1 calc R U . . .
C415 C 0.1302(8) 0.3445(6) 0.1704(4) 0.033(2) Uani 1 1 d . . . . .
H415 H 0.1802 0.3612 0.1582 0.040 Uiso 1 1 calc R U . . .
C416 C 0.1445(7) 0.3435(5) 0.2295(4) 0.0248(19) Uani 1 1 d . . . . .
H416 H 0.2047 0.3601 0.2571 0.030 Uiso 1 1 calc R U . . .
C421 C 0.2023(6) 0.3335(5) 0.3676(4) 0.0190(14) Uani 1 1 d . U . . .
C422 C 0.2701(6) 0.4002(5) 0.3705(4) 0.0264(17) Uani 1 1 d . U . . .
H422 H 0.2547 0.4359 0.3479 0.032 Uiso 1 1 calc R U . . .
C423 C 0.3618(7) 0.4152(6) 0.4070(4) 0.0284(17) Uani 1 1 d . U . . .
H423 H 0.4078 0.4600 0.4081 0.034 Uiso 1 1 calc R U . . .
C424 C 0.3845(7) 0.3629(6) 0.4417(4) 0.0292(17) Uani 1 1 d . U . . .
H424 H 0.4457 0.3724 0.4660 0.035 Uiso 1 1 calc R U . . .
C425 C 0.3149(7) 0.2961(6) 0.4398(4) 0.0291(17) Uani 1 1 d . U . . .
H425 H 0.3300 0.2613 0.4635 0.035 Uiso 1 1 calc R U . . .
C426 C 0.2223(6) 0.2807(5) 0.4027(4) 0.0243(16) Uani 1 1 d . U . . .
H426 H 0.1757 0.2363 0.4017 0.029 Uiso 1 1 calc R U . . .
C431 C 0.0111(7) 0.2307(5) 0.3276(4) 0.0278(18) Uani 1 1 d . U . . .
C432 C -0.0456(10) 0.2309(6) 0.3599(6) 0.058(4) Uani 1 1 d . U . . .
H432 H -0.0458 0.2775 0.3778 0.069 Uiso 1 1 calc R U . . .
C433 C -0.1023(14) 0.1605(7) 0.3654(9) 0.101(7) Uani 1 1 d . U . . .
H433 H -0.1411 0.1599 0.3863 0.121 Uiso 1 1 calc R U . . .
C434 C -0.1000(12) 0.0935(7) 0.3399(7) 0.074(5) Uani 1 1 d . U . . .
H434 H -0.1366 0.0469 0.3446 0.089 Uiso 1 1 calc R U . . .
C435 C -0.0449(10) 0.0918(6) 0.3071(6) 0.054(3) Uani 1 1 d . U . . .
H435 H -0.0445 0.0449 0.2901 0.064 Uiso 1 1 calc R U . . .
C436 C 0.0094(8) 0.1611(5) 0.3001(5) 0.038(2) Uani 1 1 d . U . . .
H436 H 0.0448 0.1609 0.2769 0.045 Uiso 1 1 calc R U . . .
C441 C 0.0533(5) 0.3970(4) 0.3513(4) 0.0155(15) Uani 1 1 d . . . . .
C442 C -0.0103(6) 0.4252(5) 0.3142(4) 0.0266(19) Uani 1 1 d . . . . .
H442 H -0.0338 0.4068 0.2739 0.032 Uiso 1 1 calc R U . . .
C443 C -0.0390(7) 0.4812(5) 0.3374(4) 0.0261(19) Uani 1 1 d . . . . .
H443 H -0.0808 0.5008 0.3127 0.031 Uiso 1 1 calc R U . . .
C444 C -0.0050(6) 0.5070(5) 0.3973(4) 0.0241(19) Uani 1 1 d . . . . .
H444 H -0.0256 0.5430 0.4129 0.029 Uiso 1 1 calc R U . . .
C445 C 0.0593(6) 0.4801(5) 0.4341(4) 0.0220(17) Uani 1 1 d . . . . .
H445 H 0.0835 0.4994 0.4743 0.026 Uiso 1 1 calc R U . . .
C446 C 0.0881(6) 0.4241(5) 0.4113(4) 0.0212(17) Uani 1 1 d . . . . .
H446 H 0.1304 0.4050 0.4362 0.025 Uiso 1 1 calc R U . . .
N3 N -0.2250(15) 0.0783(13) 0.4659(10) 0.150(9) Uani 1 1 d D U . . .
C31 C -0.1611(14) 0.0612(11) 0.4840(10) 0.113(7) Uani 1 1 d D U . . .
C32 C -0.0787(14) 0.0383(12) 0.4878(9) 0.115(7) Uani 1 1 d D U . . .
H32C H -0.0906 0.0065 0.4512 0.172 Uiso 1 1 calc R U . . .
H32A H -0.0664 0.0097 0.5187 0.172 Uiso 1 1 calc R U . . .
H32B H -0.0258 0.0838 0.4958 0.172 Uiso 1 1 calc R U . . .

loop_
_atom_site_aniso_label
_atom_site_aniso_U_11
_atom_site_aniso_U_22
_atom_site_aniso_U_33
_atom_site_aniso_U_23
_atom_site_aniso_U_13
_atom_site_aniso_U_12
P0 0.0117(9) 0.0061(8) 0.0188(9) 0.0030(7) 0.0065(8) 0.0045(7)
P1 0.0213(11) 0.0107(9) 0.0267(11) 0.0067(8) 0.0102(9) 0.0045(8)
P2 0.0239(12) 0.0268(12) 0.0249(12) 0.0061(9) 0.0081(10) 0.0101(10)
P3 0.0122(10) 0.0090(9) 0.0225(10) 0.0051(7) 0.0073(8) 0.0051(7)
P4 0.0260(12) 0.0069(9) 0.0273(11) 0.0055(8) 0.0148(9) 0.0072(8)
Mn1 0.0152(6) 0.0112(5) 0.0220(6) 0.0061(5) 0.0028(5) 0.0054(5)
Mn2 0.0177(6) 0.0141(6) 0.0271(7) 0.0078(5) 0.0105(5) 0.0071(5)
Mn3 0.0163(6) 0.0142(6) 0.0231(6) 0.0083(5) 0.0073(5) 0.0048(5)
Mn4 0.0229(7) 0.0180(6) 0.0218(6) 0.0089(5) 0.0070(5) 0.0058(5)
Mo1 0.0138(3) 0.0090(3) 0.0257(4) 0.0033(3) 0.0059(3) 0.0014(3)
Mo2 0.0191(4) 0.0093(3) 0.0389(4) 0.0013(3) 0.0089(3) 0.0069(3)
Mo3 0.0143(3) 0.0166(3) 0.0233(4) 0.0058(3) 0.0074(3) 0.0093(3)
Mo4 0.0133(3) 0.0102(3) 0.0248(4) 0.0042(3) 0.0077(3) 0.0025(3)
Mo5 0.0185(4) 0.0092(3) 0.0216(3) 0.0035(2) 0.0067(3) 0.0050(3)
Mo6 0.0109(3) 0.0134(3) 0.0222(3) 0.0071(3) 0.0074(3) 0.0059(3)
Mo7 0.0238(4) 0.0183(4) 0.0190(4) 0.0009(3) 0.0072(3) 0.0064(3)
Mo8 0.0147(3) 0.0256(4) 0.0224(4) 0.0127(3) 0.0104(3) 0.0114(3)
Mo9 0.0178(4) 0.0181(3) 0.0197(3) 0.0096(3) 0.0077(3) 0.0109(3)
O1 0.019(3) 0.023(3) 0.029(3) 0.013(3) 0.010(3) 0.004(2)
O2 0.027(4) 0.035(4) 0.026(3) 0.015(3) 0.009(3) 0.006(3)
O3 0.041(4) 0.027(3) 0.037(4) 0.019(3) 0.015(3) 0.020(3)
O4 0.031(4) 0.025(3) 0.031(4) 0.014(3) 0.007(3) 0.015(3)
O5 0.023(3) 0.027(3) 0.024(3) 0.004(3) 0.007(3) 0.005(3)
O6 0.028(4) 0.027(3) 0.024(3) 0.009(3) 0.007(3) 0.007(3)
O7 0.023(3) 0.017(3) 0.023(3) 0.004(2) 0.006(3) 0.004(2)
O8 0.016(3) 0.016(3) 0.028(3) 0.007(2) 0.008(3) 0.006(2)
O9 0.022(3) 0.017(3) 0.026(3) 0.008(2) 0.008(3) 0.005(2)
O10 0.018(3) 0.018(3) 0.018(3) 0.004(2) 0.006(2) 0.007(2)
O11 0.016(3) 0.012(3) 0.026(3) 0.006(2) 0.003(2) 0.004(2)
O12 0.018(3) 0.013(3) 0.038(4) 0.011(2) 0.012(3) 0.005(2)
O13 0.022(3) 0.015(3) 0.029(3) 0.008(2) 0.010(3) 0.005(2)
O14 0.014(3) 0.020(3) 0.025(3) 0.009(2) 0.009(2) 0.004(2)
O15 0.024(3) 0.016(3) 0.021(3) 0.006(2) 0.010(2) 0.007(2)
O16 0.025(3) 0.011(3) 0.017(3) 0.009(2) 0.006(2) 0.008(2)
O17 0.020(3) 0.013(3) 0.036(4) 0.003(2) 0.011(3) 0.001(2)
O18 0.017(3) 0.009(3) 0.039(4) 0.004(2) 0.008(3) 0.005(2)
O19 0.035(4) 0.018(3) 0.056(5) 0.001(3) 0.008(3) 0.019(3)
O20 0.018(3) 0.020(3) 0.027(3) 0.006(2) 0.007(3) 0.008(2)
O21 0.018(3) 0.017(3) 0.030(3) 0.007(2) 0.007(3) 0.008(2)
O22 0.015(3) 0.015(3) 0.022(3) 0.003(2) 0.005(2) 0.006(2)
O23 0.018(3) 0.013(3) 0.039(4) 0.011(3) 0.012(3) 0.000(2)
O24 0.019(3) 0.012(3) 0.028(3) 0.009(2) 0.011(2) 0.008(2)
O25 0.026(3) 0.015(3) 0.030(3) 0.004(2) 0.011(3) 0.006(2)
O26 0.022(3) 0.013(3) 0.024(3) 0.010(2) 0.013(2) 0.009(2)
O27 0.015(3) 0.022(3) 0.031(3) 0.007(2) 0.009(3) 0.010(2)
O28 0.017(3) 0.018(3) 0.022(3) 0.004(2) 0.007(2) 0.004(2)
O29 0.017(3) 0.008(2) 0.022(3) 0.003(2) 0.004(2) 0.002(2)
O30 0.016(3) 0.013(3) 0.020(3) 0.006(2) 0.008(2) 0.006(2)
O31 0.010(3) 0.011(2) 0.019(3) 0.004(2) 0.005(2) 0.006(2)
O32 0.018(3) 0.014(3) 0.023(3) 0.004(2) 0.008(2) 0.005(2)
O33 0.029(3) 0.013(3) 0.030(3) 0.006(2) 0.016(3) 0.010(2)
O34 0.013(3) 0.021(3) 0.021(3) 0.005(2) 0.006(2) 0.012(2)
O35 0.016(3) 0.031(3) 0.020(3) 0.005(2) 0.007(2) 0.007(3)
O36 0.021(3) 0.013(3) 0.024(3) 0.006(2) 0.008(2) 0.009(2)
O37 0.017(3) 0.016(3) 0.026(3) 0.007(2) 0.006(2) 0.009(2)
O38 0.019(3) 0.027(3) 0.022(3) 0.001(2) 0.004(2) 0.007(3)
O39 0.018(3) 0.023(3) 0.030(3) 0.004(3) 0.011(3) 0.004(2)
O40 0.023(3) 0.024(3) 0.025(3) 0.009(2) 0.014(3) 0.008(3)
O41 0.012(3) 0.017(3) 0.029(3) 0.007(2) 0.007(2) 0.007(2)
O42 0.012(3) 0.026(3) 0.027(3) 0.012(2) 0.004(2) 0.014(2)
O43 0.017(3) 0.022(3) 0.027(3) 0.010(2) 0.011(3) 0.010(2)
N2 0.18(2) 0.18(2) 0.195(15) -0.006(14) 0.101(16) 0.067(19)
N1 0.061(6) 0.088(8) 0.062(8) 0.017(6) 0.031(6) 0.005(6)
C1 0.026(5) 0.020(4) 0.036(5) 0.010(4) 0.016(4) 0.006(4)
C2 0.032(6) 0.042(6) 0.043(6) 0.017(5) 0.019(5) 0.002(5)
C3 0.045(6) 0.031(5) 0.033(5) 0.018(4) 0.009(5) 0.023(5)
C4 0.085(10) 0.055(8) 0.049(7) 0.029(6) 0.024(7) 0.044(8)
C5 0.049(7) 0.021(5) 0.030(5) -0.003(4) 0.013(5) 0.008(4)
C6 0.079(10) 0.034(6) 0.027(6) 0.003(5) -0.005(6) -0.005(6)
C21 0.042(8) 0.090(12) 0.119(11) 0.014(8) 0.014(7) 0.030(8)
C22 0.040(7) 0.051(8) 0.109(10) 0.030(7) 0.017(7) 0.021(6)
C11 0.058(6) 0.076(8) 0.046(7) 0.009(6) 0.028(6) 0.007(6)
C12 0.062(7) 0.104(11) 0.059(9) 0.017(8) 0.032(7) 0.001(7)
C111 0.019(4) 0.023(4) 0.023(4) 0.005(3) 0.003(3) 0.007(3)
C112 0.028(5) 0.023(5) 0.048(6) 0.014(4) 0.003(5) 0.012(4)
C113 0.039(6) 0.039(6) 0.047(7) 0.011(5) 0.005(5) 0.018(5)
C114 0.020(5) 0.041(6) 0.062(8) -0.001(5) 0.004(5) 0.010(5)
C115 0.031(6) 0.030(5) 0.043(6) 0.008(4) 0.013(5) -0.002(4)
C116 0.029(5) 0.019(4) 0.041(6) 0.018(4) 0.012(4) 0.005(4)
C121 0.015(4) 0.014(4) 0.031(4) 0.014(3) 0.011(3) 0.007(3)
C122 0.021(4) 0.014(4) 0.024(4) 0.010(3) 0.001(3) 0.004(3)
C123 0.019(4) 0.018(4) 0.038(5) 0.007(4) 0.007(4) 0.006(3)
C124 0.044(6) 0.017(5) 0.051(7) 0.014(4) 0.020(5) 0.003(4)
C125 0.048(7) 0.025(5) 0.065(8) 0.022(5) 0.038(6) 0.014(5)
C126 0.036(6) 0.028(5) 0.043(6) 0.014(4) 0.023(5) 0.017(4)
C131 0.023(4) 0.002(3) 0.032(5) -0.001(3) 0.013(4) -0.001(3)
C132 0.034(6) 0.031(5) 0.033(5) 0.005(4) 0.009(4) 0.014(4)
C133 0.044(6) 0.040(6) 0.035(6) -0.001(5) 0.017(5) 0.016(5)
C134 0.031(5) 0.025(5) 0.046(6) -0.007(4) 0.013(5) 0.008(4)
C135 0.047(6) 0.025(5) 0.042(6) 0.013(4) 0.011(5) 0.027(5)
C136 0.046(6) 0.014(4) 0.032(5) 0.008(4) 0.011(4) 0.017(4)
C141 0.033(5) 0.011(4) 0.030(5) 0.009(3) 0.019(4) 0.010(3)
C142 0.034(5) 0.015(4) 0.034(5) 0.005(3) 0.022(4) 0.006(4)
C143 0.053(7) 0.031(5) 0.033(5) 0.010(4) 0.015(5) 0.023(5)
C144 0.068(8) 0.027(5) 0.030(5) 0.009(4) 0.028(5) 0.024(5)
C145 0.051(7) 0.032(5) 0.040(6) 0.010(4) 0.032(5) 0.017(5)
C146 0.036(5) 0.016(4) 0.042(6) 0.010(4) 0.025(5) 0.011(4)
C211 0.025(5) 0.027(5) 0.026(5) 0.000(4) 0.006(4) 0.004(4)
C212 0.029(5) 0.033(5) 0.032(5) 0.005(4) 0.007(4) 0.005(4)
C213 0.037(6) 0.036(6) 0.040(6) 0.009(5) 0.017(5) 0.005(5)
C214 0.018(5) 0.049(7) 0.038(6) 0.003(5) 0.003(4) 0.001(5)
C215 0.039(7) 0.054(8) 0.030(6) 0.012(5) -0.006(5) 0.001(6)
C216 0.038(6) 0.044(6) 0.038(6) 0.012(5) 0.013(5) 0.016(5)
C221 0.037(6) 0.043(6) 0.028(5) 0.011(4) 0.008(5) 0.009(5)
C222 0.052(7) 0.041(6) 0.040(6) 0.020(5) 0.024(5) 0.021(5)
C223 0.068(9) 0.055(8) 0.046(7) 0.029(6) 0.015(7) 0.022(7)
C224 0.075(10) 0.053(8) 0.045(7) 0.028(6) 0.019(7) 0.003(7)
C225 0.054(8) 0.061(8) 0.033(6) 0.015(6) 0.023(6) 0.009(6)
C226 0.045(7) 0.053(7) 0.039(6) 0.009(5) 0.025(5) 0.010(6)
C231 0.052(7) 0.037(6) 0.036(6) 0.004(4) 0.015(5) 0.030(5)
C232 0.049(7) 0.039(6) 0.041(6) 0.007(5) 0.016(5) 0.021(5)
C233 0.079(10) 0.044(7) 0.040(7) -0.004(5) 0.001(7) 0.034(7)
C234 0.072(10) 0.059(8) 0.042(7) -0.010(6) -0.012(7) 0.052(8)
C235 0.044(7) 0.071(9) 0.036(6) -0.008(6) -0.003(5) 0.027(7)
C236 0.029(5) 0.036(6) 0.033(5) -0.006(4) 0.003(4) 0.013(4)
C241 0.028(5) 0.018(4) 0.025(4) 0.006(3) 0.006(4) 0.003(4)
C242 0.023(5) 0.022(5) 0.035(5) 0.002(4) 0.002(4) 0.012(4)
C243 0.035(6) 0.027(5) 0.035(5) 0.012(4) 0.011(4) 0.018(4)
C244 0.035(6) 0.016(4) 0.033(5) 0.002(4) 0.011(4) -0.004(4)
C245 0.020(4) 0.017(4) 0.045(5) 0.017(4) 0.022(4) 0.007(3)
C246 0.022(5) 0.016(4) 0.030(5) 0.003(3) 0.005(4) -0.002(3)
C311 0.010(3) 0.013(3) 0.022(3) 0.006(3) 0.005(2) 0.007(3)
C312 0.017(3) 0.025(4) 0.022(3) 0.010(3) 0.006(3) 0.008(3)
C313 0.018(3) 0.031(4) 0.030(4) 0.009(3) 0.011(3) 0.011(3)
C314 0.018(3) 0.029(4) 0.026(3) 0.004(3) 0.008(3) 0.009(3)
C315 0.017(3) 0.029(4) 0.028(3) 0.005(3) 0.008(3) 0.016(3)
C316 0.017(3) 0.011(3) 0.020(3) 0.006(3) 0.005(2) 0.009(3)
C321 0.015(4) 0.008(3) 0.026(4) 0.002(3) 0.008(3) -0.003(3)
C322 0.022(5) 0.016(4) 0.044(5) 0.009(4) 0.015(4) 0.010(4)
C323 0.028(5) 0.008(4) 0.042(5) 0.006(4) 0.005(4) 0.003(3)
C324 0.031(5) 0.016(4) 0.032(5) 0.010(4) 0.005(4) -0.003(4)
C325 0.017(4) 0.018(4) 0.027(4) 0.008(3) 0.005(4) -0.002(3)
C326 0.015(4) 0.014(4) 0.022(4) 0.003(3) 0.006(3) -0.001(3)
C331 0.017(4) 0.006(3) 0.024(4) 0.001(3) 0.007(3) 0.003(3)
C332 0.022(4) 0.019(4) 0.024(4) -0.001(3) 0.003(4) 0.011(3)
C333 0.025(5) 0.031(5) 0.025(5) 0.003(4) 0.003(4) 0.010(4)
C334 0.033(5) 0.015(4) 0.024(4) 0.002(3) 0.015(4) 0.006(4)
C335 0.033(5) 0.009(4) 0.035(5) 0.004(3) 0.022(4) 0.004(3)
C336 0.012(4) 0.013(4) 0.030(4) 0.007(3) 0.010(3) 0.005(3)
C341 0.011(4) 0.010(3) 0.029(4) 0.004(3) 0.010(3) 0.004(3)
C342 0.015(4) 0.014(4) 0.024(4) 0.003(3) 0.008(3) 0.004(3)
C343 0.018(4) 0.016(4) 0.040(5) 0.017(4) 0.018(4) 0.009(3)
C344 0.025(5) 0.019(4) 0.027(4) 0.014(3) 0.009(4) 0.011(4)
C345 0.018(4) 0.013(4) 0.031(5) 0.004(3) -0.002(4) 0.002(3)
C346 0.023(5) 0.010(4) 0.031(5) 0.007(3) 0.004(4) 0.008(3)
C411 0.031(5) 0.014(4) 0.027(4) 0.002(3) 0.017(4) 0.006(4)
C412 0.033(5) 0.021(5) 0.040(6) 0.002(4) 0.016(5) 0.008(4)
C413 0.046(7) 0.035(6) 0.036(6) -0.001(5) 0.011(5) 0.008(5)
C414 0.056(7) 0.036(6) 0.032(5) 0.007(4) 0.023(5) 0.018(5)
C415 0.044(6) 0.032(5) 0.038(6) 0.017(4) 0.027(5) 0.017(5)
C416 0.027(5) 0.011(4) 0.037(5) 0.006(3) 0.016(4) 0.001(3)
C421 0.024(3) 0.014(3) 0.028(3) 0.002(2) 0.015(3) 0.014(2)
C422 0.028(3) 0.019(3) 0.037(4) 0.007(3) 0.016(3) 0.010(2)
C423 0.028(3) 0.027(3) 0.035(4) 0.004(3) 0.017(3) 0.010(3)
C424 0.027(3) 0.034(4) 0.036(4) 0.006(3) 0.018(3) 0.016(3)
C425 0.028(3) 0.034(4) 0.035(4) 0.011(3) 0.016(3) 0.019(3)
C426 0.025(3) 0.020(3) 0.036(4) 0.010(3) 0.016(3) 0.013(3)
C431 0.035(5) 0.012(3) 0.034(4) 0.009(3) 0.014(4) 0.002(3)
C432 0.081(8) 0.019(4) 0.086(8) 0.005(4) 0.063(8) -0.001(4)
C433 0.148(13) 0.021(4) 0.161(15) 0.004(4) 0.130(14) -0.010(4)
C434 0.108(10) 0.021(4) 0.104(10) 0.006(4) 0.076(9) -0.005(4)
C435 0.077(7) 0.016(3) 0.071(7) 0.010(3) 0.043(6) 0.000(3)
C436 0.049(6) 0.014(3) 0.052(5) 0.007(3) 0.026(5) 0.004(3)
C441 0.017(4) 0.008(3) 0.029(4) 0.011(3) 0.014(3) 0.005(3)
C442 0.026(5) 0.026(5) 0.029(5) 0.007(4) 0.009(4) 0.012(4)
C443 0.028(5) 0.024(4) 0.032(5) 0.010(4) 0.012(4) 0.015(4)
C444 0.019(4) 0.013(4) 0.043(5) -0.001(4) 0.018(4) 0.002(3)
C445 0.018(4) 0.021(4) 0.032(5) 0.008(3) 0.013(4) 0.008(3)
C446 0.027(5) 0.016(4) 0.026(4) 0.007(3) 0.014(4) 0.009(3)
N3 0.138(14) 0.119(14) 0.120(15) -0.061(11) 0.010(12) 0.001(12)
C31 0.110(13) 0.062(11) 0.113(15) -0.014(10) 0.039(11) -0.040(10)
C32 0.121(13) 0.095(13) 0.080(13) -0.013(10) 0.032(11) -0.022(11)

_geom_special_details            
;
 All esds (except the esd in the dihedral angle between two l.s. planes)
 are estimated using the full covariance matrix.  The cell esds are taken
 into account individually in the estimation of esds in distances, angles
 and torsion angles; correlations between esds in cell parameters are only
 used when they are defined by crystal symmetry.  An approximate (isotropic)
 treatment of cell esds is used for estimating esds involving l.s. planes.
;

loop_
_geom_bond_atom_site_label_1
_geom_bond_atom_site_label_2
_geom_bond_distance
_geom_bond_site_symmetry_2
_geom_bond_publ_flag
P0 O16 1.520(5) . ?
P0 O30 1.528(6) . ?
P0 O29 1.528(6) . ?
P0 O31 1.526(5) . ?
P1 C141 1.794(9) . ?
P1 C111 1.796(9) . ?
P1 C121 1.799(8) . ?
P1 C131 1.795(8) . ?
P2 C231 1.779(10) . ?
P2 C211 1.801(10) . ?
P2 C241 1.791(9) . ?
P2 C221 1.793(11) . ?
P3 C341 1.785(8) . ?
P3 C321 1.787(8) . ?
P3 C311 1.795(8) . ?
P3 C331 1.801(8) . ?
P4 C431 1.765(9) . ?
P4 C411 1.789(9) . ?
P4 C421 1.794(9) . ?
P4 C441 1.797(8) . ?
Mn1 O10 1.891(6) . ?
Mn1 O11 1.902(6) . ?
Mn1 O7 1.934(6) . ?
Mn1 O9 1.944(6) . ?
Mn1 O1 2.119(6) . ?
Mn1 O16 2.243(6) . ?
Mn1 Mn4 2.7918(18) . ?
Mn1 Mn3 3.1861(17) . ?
Mn1 Mn2 3.1879(17) . ?
Mn2 O13 1.892(6) . ?
Mn2 O12 1.906(6) . ?
Mn2 O8 1.920(6) . ?
Mn2 O7 1.938(6) . ?
Mn2 O3 2.131(6) . ?
Mn2 O16 2.234(5) . ?
Mn2 Mn4 2.7822(18) . ?
Mn2 Mn3 3.1891(17) . ?
Mn3 O14 1.895(6) . ?
Mn3 O15 1.915(6) . ?
Mn3 O9 1.932(6) . ?
Mn3 O8 1.944(6) . ?
Mn3 O5 2.099(6) . ?
Mn3 O16 2.238(6) . ?
Mn3 Mn4 2.7868(17) . ?
Mn4 O8 1.854(6) . ?
Mn4 O9 1.857(6) . ?
Mn4 O7 1.859(6) . ?
Mn4 O4 1.939(6) . ?
Mn4 O6 1.943(6) . ?
Mn4 O2 1.958(6) . ?
Mo1 O17 1.683(6) . ?
Mo1 O11 1.823(6) . ?
Mo1 O18 1.843(6) . ?
Mo1 O32 1.961(6) . ?
Mo1 O28 1.995(6) . ?
Mo1 O29 2.454(5) . ?
Mo2 O19 1.677(6) . ?
Mo2 O20 1.818(6) . ?
Mo2 O12 1.864(6) . ?
Mo2 O33 1.938(6) . ?
Mo2 O18 2.003(6) . ?
Mo2 O29 2.452(5) . ?
Mo3 O21 1.685(6) . ?
Mo3 O13 1.810(6) . ?
Mo3 O22 1.854(6) . ?
Mo3 O34 1.955(6) . ?
Mo3 O20 2.015(6) . ?
Mo3 O30 2.455(5) . ?
Mo4 O23 1.687(6) . ?
Mo4 O14 1.811(6) . ?
Mo4 O24 1.852(5) . ?
Mo4 O22 1.960(5) . ?
Mo4 O35 2.007(6) . ?
Mo4 O30 2.459(6) . ?
Mo5 O25 1.704(6) . ?
Mo5 O15 1.806(6) . ?
Mo5 O26 1.857(6) . ?
Mo5 O24 1.973(6) . ?
Mo5 O36 1.993(6) . ?
Mo5 O31 2.431(5) . ?
Mo6 O27 1.677(6) . ?
Mo6 O10 1.822(6) . ?
Mo6 O28 1.835(6) . ?
Mo6 O26 2.002(6) . ?
Mo6 O37 2.007(6) . ?
Mo6 O31 2.398(5) . ?
Mo7 O38 1.692(6) . ?
Mo7 O43 1.851(6) . ?
Mo7 O32 1.884(6) . ?
Mo7 O33 1.923(6) . ?
Mo7 O39 2.009(6) . ?
Mo7 O29 2.417(6) . ?
Mo8 O40 1.692(6) . ?
Mo8 O35 1.839(6) . ?
Mo8 O34 1.880(5) . ?
Mo8 O41 1.882(5) . ?
Mo8 O39 2.026(6) . ?
Mo8 O30 2.402(5) . ?
Mo9 O42 1.685(6) . ?
Mo9 O37 1.856(6) . ?
Mo9 O36 1.856(6) . ?
Mo9 O41 1.957(5) . ?
Mo9 O43 1.963(6) . ?
Mo9 O31 2.434(5) . ?
O1 C1 1.267(11) . ?
O2 C1 1.269(11) . ?
O3 C3 1.233(12) . ?
O4 C3 1.295(12) . ?
O5 C5 1.226(12) . ?
O6 C5 1.297(12) . ?
N2 C21 1.16(3) . ?
N1 C11 1.084(17) . ?
C1 C2 1.494(13) . ?
C3 C4 1.514(14) . ?
C5 C6 1.496(15) . ?
C21 C22 1.48(2) . ?
C11 C12 1.500(19) . ?
C111 C116 1.390(12) . ?
C111 C112 1.417(12) . ?
C112 C113 1.397(14) . ?
C113 C114 1.374(16) . ?
C114 C115 1.370(16) . ?
C115 C116 1.382(14) . ?
C121 C126 1.385(12) . ?
C121 C122 1.390(11) . ?
C122 C123 1.397(12) . ?
C123 C124 1.333(14) . ?
C124 C125 1.395(14) . ?
C125 C126 1.375(13) . ?
C131 C136 1.359(12) . ?
C131 C132 1.409(13) . ?
C132 C133 1.386(14) . ?
C133 C134 1.379(15) . ?
C134 C135 1.361(14) . ?
C135 C136 1.418(12) . ?
C141 C142 1.404(13) . ?
C141 C146 1.378(12) . ?
C142 C143 1.379(13) . ?
C143 C144 1.411(15) . ?
C144 C145 1.376(16) . ?
C145 C146 1.392(13) . ?
C211 C212 1.382(14) . ?
C211 C216 1.391(14) . ?
C212 C213 1.383(14) . ?
C213 C214 1.368(15) . ?
C214 C215 1.392(16) . ?
C215 C216 1.395(15) . ?
C221 C222 1.389(15) . ?
C221 C226 1.394(15) . ?
C222 C223 1.386(15) . ?
C223 C224 1.404(19) . ?
C224 C225 1.377(19) . ?
C225 C226 1.416(16) . ?
C231 C232 1.397(16) . ?
C231 C236 1.381(15) . ?
C232 C233 1.416(16) . ?
C233 C234 1.34(2) . ?
C234 C235 1.400(19) . ?
C235 C236 1.374(15) . ?
C241 C242 1.384(13) . ?
C241 C246 1.421(13) . ?
C242 C243 1.368(13) . ?
C243 C244 1.409(14) . ?
C244 C245 1.401(14) . ?
C245 C246 1.361(13) . ?
C311 C316 1.391(10) . ?
C311 C312 1.403(11) . ?
C312 C313 1.368(12) . ?
C313 C314 1.385(12) . ?
C314 C315 1.383(12) . ?
C315 C316 1.384(11) . ?
C321 C322 1.369(11) . ?
C321 C326 1.385(11) . ?
C322 C323 1.378(12) . ?
C323 C324 1.364(14) . ?
C324 C325 1.363(13) . ?
C325 C326 1.402(11) . ?
C331 C332 1.374(11) . ?
C331 C336 1.384(11) . ?
C332 C333 1.384(12) . ?
C333 C334 1.397(12) . ?
C334 C335 1.369(13) . ?
C335 C336 1.373(12) . ?
C341 C342 1.390(11) . ?
C341 C346 1.397(12) . ?
C342 C343 1.379(11) . ?
C343 C344 1.386(13) . ?
C344 C345 1.390(11) . ?
C345 C346 1.379(12) . ?
C411 C416 1.378(12) . ?
C411 C412 1.389(14) . ?
C412 C413 1.395(15) . ?
C413 C414 1.396(15) . ?
C414 C415 1.374(15) . ?
C415 C416 1.397(13) . ?
C421 C422 1.370(12) . ?
C421 C426 1.389(11) . ?
C422 C423 1.390(13) . ?
C423 C424 1.385(13) . ?
C424 C425 1.393(14) . ?
C425 C426 1.404(13) . ?
C431 C436 1.386(13) . ?
C431 C432 1.394(14) . ?
C432 C433 1.400(15) . ?
C433 C434 1.351(18) . ?
C434 C435 1.385(18) . ?
C435 C436 1.383(14) . ?
C441 C446 1.383(12) . ?
C441 C442 1.389(12) . ?
C442 C443 1.395(12) . ?
C443 C444 1.377(13) . ?
C444 C445 1.378(12) . ?
C445 C446 1.393(11) . ?
N3 C31 1.127(16) . ?
C31 C32 1.485(16) . ?

loop_
_geom_angle_atom_site_label_1
_geom_angle_atom_site_label_2
_geom_angle_atom_site_label_3
_geom_angle
_geom_angle_site_symmetry_1
_geom_angle_site_symmetry_3
_geom_angle_publ_flag
O16 P0 O30 108.4(3) . . ?
O16 P0 O29 109.2(3) . . ?
O30 P0 O29 111.3(3) . . ?
O16 P0 O31 108.8(3) . . ?
O30 P0 O31 109.5(3) . . ?
O29 P0 O31 109.6(3) . . ?
C141 P1 C111 110.8(4) . . ?
C141 P1 C121 108.7(4) . . ?
C111 P1 C121 109.7(4) . . ?
C141 P1 C131 109.4(4) . . ?
C111 P1 C131 108.9(4) . . ?
C121 P1 C131 109.3(4) . . ?
C231 P2 C211 110.5(5) . . ?
C231 P2 C241 111.6(5) . . ?
C211 P2 C241 109.4(4) . . ?
C231 P2 C221 108.5(6) . . ?
C211 P2 C221 108.7(5) . . ?
C241 P2 C221 108.1(5) . . ?
C341 P3 C321 110.4(4) . . ?
C341 P3 C311 106.4(4) . . ?
C321 P3 C311 108.9(4) . . ?
C341 P3 C331 110.3(4) . . ?
C321 P3 C331 109.3(4) . . ?
C311 P3 C331 111.5(4) . . ?
C431 P4 C411 108.0(4) . . ?
C431 P4 C421 109.4(4) . . ?
C411 P4 C421 111.6(4) . . ?
C431 P4 C441 108.9(4) . . ?
C411 P4 C441 111.4(4) . . ?
C421 P4 C441 107.4(4) . . ?
O10 Mn1 O11 89.6(2) . . ?
O10 Mn1 O7 170.0(3) . . ?
O11 Mn1 O7 93.7(2) . . ?
O10 Mn1 O9 93.4(2) . . ?
O11 Mn1 O9 170.8(3) . . ?
O7 Mn1 O9 81.9(2) . . ?
O10 Mn1 O1 100.9(2) . . ?
O11 Mn1 O1 99.4(3) . . ?
O7 Mn1 O1 87.9(2) . . ?
O9 Mn1 O1 88.6(2) . . ?
O10 Mn1 O16 91.5(2) . . ?
O11 Mn1 O16 92.2(2) . . ?
O7 Mn1 O16 79.0(2) . . ?
O9 Mn1 O16 79.1(2) . . ?
O1 Mn1 O16 163.0(2) . . ?
O10 Mn1 Mn4 134.89(18) . . ?
O11 Mn1 Mn4 135.17(17) . . ?
O7 Mn1 Mn4 41.59(18) . . ?
O9 Mn1 Mn4 41.54(17) . . ?
O1 Mn1 Mn4 79.87(17) . . ?
O16 Mn1 Mn4 83.16(15) . . ?
O10 Mn1 Mn3 90.63(18) . . ?
O11 Mn1 Mn3 136.80(19) . . ?
O7 Mn1 Mn3 80.49(18) . . ?
O9 Mn1 Mn3 34.59(17) . . ?
O1 Mn1 Mn3 122.87(18) . . ?
O16 Mn1 Mn3 44.63(14) . . ?
Mn4 Mn1 Mn3 55.10(4) . . ?
O10 Mn1 Mn2 135.93(18) . . ?
O11 Mn1 Mn2 91.50(18) . . ?
O7 Mn1 Mn2 34.63(18) . . ?
O9 Mn1 Mn2 80.28(18) . . ?
O1 Mn1 Mn2 122.25(17) . . ?
O16 Mn1 Mn2 44.47(14) . . ?
Mn4 Mn1 Mn2 54.98(4) . . ?
Mn3 Mn1 Mn2 60.04(4) . . ?
O13 Mn2 O12 89.0(3) . . ?
O13 Mn2 O8 93.4(3) . . ?
O12 Mn2 O8 171.4(2) . . ?
O13 Mn2 O7 171.3(3) . . ?
O12 Mn2 O7 94.4(3) . . ?
O8 Mn2 O7 82.1(2) . . ?
O13 Mn2 O3 99.6(3) . . ?
O12 Mn2 O3 99.4(3) . . ?
O8 Mn2 O3 88.3(3) . . ?
O7 Mn2 O3 87.7(3) . . ?
O13 Mn2 O16 92.7(2) . . ?
O12 Mn2 O16 92.6(2) . . ?
O8 Mn2 O16 79.1(2) . . ?
O7 Mn2 O16 79.1(2) . . ?
O3 Mn2 O16 162.9(2) . . ?
O13 Mn2 Mn4 134.83(19) . . ?
O12 Mn2 Mn4 136.03(18) . . ?
O8 Mn2 Mn4 41.60(17) . . ?
O7 Mn2 Mn4 41.80(18) . . ?
O3 Mn2 Mn4 79.31(19) . . ?
O16 Mn2 Mn4 83.55(15) . . ?
O13 Mn2 Mn1 137.41(18) . . ?
O12 Mn2 Mn1 92.23(18) . . ?
O8 Mn2 Mn1 80.42(17) . . ?
O7 Mn2 Mn1 34.54(18) . . ?
O3 Mn2 Mn1 122.01(19) . . ?
O16 Mn2 Mn1 44.70(15) . . ?
Mn4 Mn2 Mn1 55.26(4) . . ?
O13 Mn2 Mn3 91.69(18) . . ?
O12 Mn2 Mn3 137.14(18) . . ?
O8 Mn2 Mn3 34.64(17) . . ?
O7 Mn2 Mn3 80.35(18) . . ?
O3 Mn2 Mn3 122.6(2) . . ?
O16 Mn2 Mn3 44.57(15) . . ?
Mn4 Mn2 Mn3 55.13(4) . . ?
Mn1 Mn2 Mn3 59.95(4) . . ?
O14 Mn3 O15 89.2(3) . . ?
O14 Mn3 O9 173.6(3) . . ?
O15 Mn3 O9 94.0(2) . . ?
O14 Mn3 O8 94.1(2) . . ?
O15 Mn3 O8 170.0(3) . . ?
O9 Mn3 O8 81.9(2) . . ?
O14 Mn3 O5 95.1(3) . . ?
O15 Mn3 O5 101.4(3) . . ?
O9 Mn3 O5 89.7(3) . . ?
O8 Mn3 O5 87.7(3) . . ?
O14 Mn3 O16 95.0(2) . . ?
O15 Mn3 O16 91.8(2) . . ?
O9 Mn3 O16 79.4(2) . . ?
O8 Mn3 O16 78.5(2) . . ?
O5 Mn3 O16 163.4(2) . . ?
O14 Mn3 Mn4 135.18(18) . . ?
O15 Mn3 Mn4 135.56(18) . . ?
O9 Mn3 Mn4 41.62(17) . . ?
O8 Mn3 Mn4 41.56(17) . . ?
O5 Mn3 Mn4 80.22(18) . . ?
O16 Mn3 Mn4 83.36(14) . . ?
O14 Mn3 Mn1 139.71(19) . . ?
O15 Mn3 Mn1 91.25(18) . . ?
O9 Mn3 Mn1 34.82(18) . . ?
O8 Mn3 Mn1 80.15(17) . . ?
O5 Mn3 Mn1 124.14(18) . . ?
O16 Mn3 Mn1 44.74(15) . . ?
Mn4 Mn3 Mn1 55.24(4) . . ?
O14 Mn3 Mn2 93.46(18) . . ?
O15 Mn3 Mn2 136.27(18) . . ?
O9 Mn3 Mn2 80.39(18) . . ?
O8 Mn3 Mn2 34.14(18) . . ?
O5 Mn3 Mn2 121.71(19) . . ?
O16 Mn3 Mn2 44.45(14) . . ?
Mn4 Mn3 Mn2 55.00(4) . . ?
Mn1 Mn3 Mn2 60.01(4) . . ?
O8 Mn4 O9 86.4(3) . . ?
O8 Mn4 O7 86.1(3) . . ?
O9 Mn4 O7 86.3(3) . . ?
O8 Mn4 O4 93.3(3) . . ?
O9 Mn4 O4 179.1(3) . . ?
O7 Mn4 O4 92.9(3) . . ?
O8 Mn4 O6 91.5(3) . . ?
O9 Mn4 O6 93.4(3) . . ?
O7 Mn4 O6 177.5(3) . . ?
O4 Mn4 O6 87.4(3) . . ?
O8 Mn4 O2 178.0(3) . . ?
O9 Mn4 O2 91.9(3) . . ?
O7 Mn4 O2 92.8(3) . . ?
O4 Mn4 O2 88.4(3) . . ?
O6 Mn4 O2 89.7(3) . . ?
O8 Mn4 Mn2 43.44(18) . . ?
O9 Mn4 Mn2 93.65(19) . . ?
O7 Mn4 Mn2 44.02(19) . . ?
O4 Mn4 Mn2 85.6(2) . . ?
O6 Mn4 Mn2 133.6(2) . . ?
O2 Mn4 Mn2 135.8(2) . . ?
O8 Mn4 Mn3 44.09(18) . . ?
O9 Mn4 Mn3 43.71(18) . . ?
O7 Mn4 Mn3 93.50(19) . . ?
O4 Mn4 Mn3 136.1(2) . . ?
O6 Mn4 Mn3 84.60(19) . . ?
O2 Mn4 Mn3 134.5(2) . . ?
Mn2 Mn4 Mn3 69.87(5) . . ?
O8 Mn4 Mn1 93.22(19) . . ?
O9 Mn4 Mn1 43.95(19) . . ?
O7 Mn4 Mn1 43.65(19) . . ?
O4 Mn4 Mn1 135.3(2) . . ?
O6 Mn4 Mn1 136.5(2) . . ?
O2 Mn4 Mn1 84.83(19) . . ?
Mn2 Mn4 Mn1 69.77(5) . . ?
Mn3 Mn4 Mn1 69.66(5) . . ?
O17 Mo1 O11 102.7(3) . . ?
O17 Mo1 O18 102.8(3) . . ?
O11 Mo1 O18 96.3(3) . . ?
O17 Mo1 O32 98.5(3) . . ?
O11 Mo1 O32 157.2(2) . . ?
O18 Mo1 O32 86.9(3) . . ?
O17 Mo1 O28 101.8(3) . . ?
O11 Mo1 O28 85.2(2) . . ?
O18 Mo1 O28 154.3(2) . . ?
O32 Mo1 O28 82.4(2) . . ?
O17 Mo1 O29 169.6(3) . . ?
O11 Mo1 O29 87.5(2) . . ?
O18 Mo1 O29 73.3(2) . . ?
O32 Mo1 O29 71.8(2) . . ?
O28 Mo1 O29 81.2(2) . . ?
O19 Mo2 O20 104.2(3) . . ?
O19 Mo2 O12 102.4(3) . . ?
O20 Mo2 O12 91.4(3) . . ?
O19 Mo2 O33 99.7(3) . . ?
O20 Mo2 O33 90.6(3) . . ?
O12 Mo2 O33 156.6(2) . . ?
O19 Mo2 O18 99.6(3) . . ?
O20 Mo2 O18 156.0(2) . . ?
O12 Mo2 O18 86.3(3) . . ?
O33 Mo2 O18 82.5(3) . . ?
O19 Mo2 O29 167.4(3) . . ?
O20 Mo2 O29 85.0(2) . . ?
O12 Mo2 O29 85.6(2) . . ?
O33 Mo2 O29 71.3(2) . . ?
O18 Mo2 O29 71.0(2) . . ?
O21 Mo3 O13 102.9(3) . . ?
O21 Mo3 O22 103.0(3) . . ?
O13 Mo3 O22 95.7(3) . . ?
O21 Mo3 O34 99.6(3) . . ?
O13 Mo3 O34 155.7(2) . . ?
O22 Mo3 O34 87.8(2) . . ?
O21 Mo3 O20 100.8(3) . . ?
O13 Mo3 O20 85.7(3) . . ?
O22 Mo3 O20 155.1(2) . . ?
O34 Mo3 O20 81.3(2) . . ?
O21 Mo3 O30 169.1(2) . . ?
O13 Mo3 O30 87.7(2) . . ?
O22 Mo3 O30 72.9(2) . . ?
O34 Mo3 O30 70.4(2) . . ?
O20 Mo3 O30 82.4(2) . . ?
O23 Mo4 O14 103.0(3) . . ?
O23 Mo4 O24 104.1(3) . . ?
O14 Mo4 O24 92.7(3) . . ?
O23 Mo4 O22 100.9(3) . . ?
O14 Mo4 O22 89.1(2) . . ?
O24 Mo4 O22 153.8(2) . . ?
O23 Mo4 O35 98.6(3) . . ?
O14 Mo4 O35 157.7(3) . . ?
O24 Mo4 O35 87.4(2) . . ?
O22 Mo4 O35 81.4(2) . . ?
O23 Mo4 O30 167.0(2) . . ?
O14 Mo4 O30 87.5(2) . . ?
O24 Mo4 O30 82.8(2) . . ?
O22 Mo4 O30 71.2(2) . . ?
O35 Mo4 O30 70.4(2) . . ?
O25 Mo5 O15 104.4(3) . . ?
O25 Mo5 O26 103.0(3) . . ?
O15 Mo5 O26 95.6(3) . . ?
O25 Mo5 O24 99.2(3) . . ?
O15 Mo5 O24 86.3(2) . . ?
O26 Mo5 O24 156.4(2) . . ?
O25 Mo5 O36 97.9(3) . . ?
O15 Mo5 O36 156.2(2) . . ?
O26 Mo5 O36 87.0(2) . . ?
O24 Mo5 O36 82.2(2) . . ?
O25 Mo5 O31 168.9(2) . . ?
O15 Mo5 O31 86.4(2) . . ?
O26 Mo5 O31 73.2(2) . . ?
O24 Mo5 O31 83.4(2) . . ?
O36 Mo5 O31 71.6(2) . . ?
O27 Mo6 O10 103.0(3) . . ?
O27 Mo6 O28 104.3(3) . . ?
O10 Mo6 O28 92.8(3) . . ?
O27 Mo6 O26 97.2(3) . . ?
O10 Mo6 O26 89.4(2) . . ?
O28 Mo6 O26 157.3(2) . . ?
O27 Mo6 O37 98.4(3) . . ?
O10 Mo6 O37 157.5(2) . . ?
O28 Mo6 O37 88.9(2) . . ?
O26 Mo6 O37 80.8(2) . . ?
O27 Mo6 O31 165.6(2) . . ?
O10 Mo6 O31 86.4(2) . . ?
O28 Mo6 O31 85.9(2) . . ?
O26 Mo6 O31 71.7(2) . . ?
O37 Mo6 O31 71.3(2) . . ?
O38 Mo7 O43 102.3(3) . . ?
O38 Mo7 O32 102.1(3) . . ?
O43 Mo7 O32 93.0(2) . . ?
O38 Mo7 O33 101.5(3) . . ?
O43 Mo7 O33 155.0(3) . . ?
O32 Mo7 O33 89.3(2) . . ?
O38 Mo7 O39 102.4(3) . . ?
O43 Mo7 O39 84.5(3) . . ?
O32 Mo7 O39 155.4(3) . . ?
O33 Mo7 O39 83.1(3) . . ?
O38 Mo7 O29 172.5(2) . . ?
O43 Mo7 O29 84.3(2) . . ?
O32 Mo7 O29 73.9(2) . . ?
O33 Mo7 O29 72.4(2) . . ?
O39 Mo7 O29 81.5(2) . . ?
O40 Mo8 O35 101.6(3) . . ?
O40 Mo8 O34 101.0(3) . . ?
O35 Mo8 O34 90.2(3) . . ?
O40 Mo8 O41 103.1(3) . . ?
O35 Mo8 O41 93.5(3) . . ?
O34 Mo8 O41 154.4(2) . . ?
O40 Mo8 O39 100.7(3) . . ?
O35 Mo8 O39 157.6(3) . . ?
O34 Mo8 O39 83.6(2) . . ?
O41 Mo8 O39 83.3(2) . . ?
O40 Mo8 O30 172.3(2) . . ?
O35 Mo8 O30 74.3(2) . . ?
O34 Mo8 O30 72.7(2) . . ?
O41 Mo8 O30 83.9(2) . . ?
O39 Mo8 O30 83.3(2) . . ?
O42 Mo9 O37 102.5(3) . . ?
O42 Mo9 O36 103.1(3) . . ?
O37 Mo9 O36 92.1(3) . . ?
O42 Mo9 O41 101.5(3) . . ?
O37 Mo9 O41 155.4(2) . . ?
O36 Mo9 O41 88.0(2) . . ?
O42 Mo9 O43 101.0(3) . . ?
O37 Mo9 O43 89.2(2) . . ?
O36 Mo9 O43 155.0(2) . . ?
O41 Mo9 O43 80.7(2) . . ?
O42 Mo9 O31 173.9(2) . . ?
O37 Mo9 O31 72.7(2) . . ?
O36 Mo9 O31 73.7(2) . . ?
O41 Mo9 O31 83.7(2) . . ?
O43 Mo9 O31 82.9(2) . . ?
C1 O1 Mn1 124.3(6) . . ?
C1 O2 Mn4 126.2(6) . . ?
C3 O3 Mn2 124.8(6) . . ?
C3 O4 Mn4 125.3(6) . . ?
C5 O5 Mn3 123.9(6) . . ?
C5 O6 Mn4 124.7(6) . . ?
Mn4 O7 Mn1 94.8(3) . . ?
Mn4 O7 Mn2 94.2(3) . . ?
Mn1 O7 Mn2 110.8(3) . . ?
Mn4 O8 Mn2 95.0(3) . . ?
Mn4 O8 Mn3 94.4(3) . . ?
Mn2 O8 Mn3 111.2(3) . . ?
Mn4 O9 Mn3 94.7(3) . . ?
Mn4 O9 Mn1 94.5(3) . . ?
Mn3 O9 Mn1 110.6(3) . . ?
Mo6 O10 Mn1 141.2(3) . . ?
Mo1 O11 Mn1 146.3(3) . . ?
Mo2 O12 Mn2 141.0(3) . . ?
Mo3 O13 Mn2 146.1(4) . . ?
Mo4 O14 Mn3 140.3(3) . . ?
Mo5 O15 Mn3 146.0(3) . . ?
P0 O16 Mn2 124.9(3) . . ?
P0 O16 Mn3 124.2(3) . . ?
Mn2 O16 Mn3 91.0(2) . . ?
P0 O16 Mn1 124.9(3) . . ?
Mn2 O16 Mn1 90.83(19) . . ?
Mn3 O16 Mn1 90.6(2) . . ?
Mo1 O18 Mo2 126.7(3) . . ?
Mo2 O20 Mo3 147.5(3) . . ?
Mo3 O22 Mo4 127.5(3) . . ?
Mo4 O24 Mo5 146.5(3) . . ?
Mo5 O26 Mo6 124.6(3) . . ?
Mo6 O28 Mo1 146.8(3) . . ?
P0 O29 Mo7 127.1(3) . . ?
P0 O29 Mo2 124.2(3) . . ?
Mo7 O29 Mo2 90.02(18) . . ?
P0 O29 Mo1 126.0(3) . . ?
Mo7 O29 Mo1 88.84(18) . . ?
Mo2 O29 Mo1 88.97(17) . . ?
P0 O30 Mo8 126.8(3) . . ?
P0 O30 Mo3 125.0(3) . . ?
Mo8 O30 Mo3 89.50(18) . . ?
P0 O30 Mo4 125.8(3) . . ?
Mo8 O30 Mo4 89.56(18) . . ?
Mo3 O30 Mo4 88.26(18) . . ?
P0 O31 Mo6 124.4(3) . . ?
P0 O31 Mo5 125.9(3) . . ?
Mo6 O31 Mo5 90.10(17) . . ?
P0 O31 Mo9 125.7(3) . . ?
Mo6 O31 Mo9 90.56(17) . . ?
Mo5 O31 Mo9 89.00(17) . . ?
Mo7 O32 Mo1 124.9(3) . . ?
Mo7 O33 Mo2 126.2(3) . . ?
Mo8 O34 Mo3 126.2(3) . . ?
Mo8 O35 Mo4 125.8(3) . . ?
Mo9 O36 Mo5 124.7(3) . . ?
Mo9 O37 Mo6 125.4(3) . . ?
Mo7 O39 Mo8 146.6(3) . . ?
Mo8 O41 Mo9 155.8(3) . . ?
Mo7 O43 Mo9 156.1(3) . . ?
O1 C1 O2 124.8(8) . . ?
O1 C1 C2 119.5(8) . . ?
O2 C1 C2 115.7(8) . . ?
O3 C3 O4 125.0(8) . . ?
O3 C3 C4 119.5(10) . . ?
O4 C3 C4 115.6(9) . . ?
O5 C5 O6 126.3(9) . . ?
O5 C5 C6 119.4(10) . . ?
O6 C5 C6 114.0(9) . . ?
N2 C21 C22 178(2) . . ?
N1 C11 C12 179.4(18) . . ?
C116 C111 C112 120.4(9) . . ?
C116 C111 P1 118.3(7) . . ?
C112 C111 P1 121.3(7) . . ?
C113 C112 C111 118.6(10) . . ?
C114 C113 C112 119.5(10) . . ?
C115 C114 C113 121.5(10) . . ?
C114 C115 C116 120.5(9) . . ?
C115 C116 C111 119.1(9) . . ?
C126 C121 C122 121.0(8) . . ?
C126 C121 P1 120.8(7) . . ?
C122 C121 P1 118.2(6) . . ?
C123 C122 C121 118.6(8) . . ?
C124 C123 C122 120.6(9) . . ?
C123 C124 C125 120.9(9) . . ?
C124 C125 C126 120.2(10) . . ?
C121 C126 C125 118.7(9) . . ?
C136 C131 C132 120.7(8) . . ?
C136 C131 P1 121.7(7) . . ?
C132 C131 P1 117.6(7) . . ?
C133 C132 C131 119.2(9) . . ?
C132 C133 C134 120.4(10) . . ?
C135 C134 C133 119.8(9) . . ?
C134 C135 C136 121.0(9) . . ?
C131 C136 C135 118.7(9) . . ?
C142 C141 C146 120.1(8) . . ?
C142 C141 P1 117.6(6) . . ?
C146 C141 P1 122.3(8) . . ?
C141 C142 C143 119.1(9) . . ?
C142 C143 C144 120.7(10) . . ?
C145 C144 C143 119.6(9) . . ?
C144 C145 C146 119.7(10) . . ?
C141 C146 C145 120.8(10) . . ?
C212 C211 C216 121.8(9) . . ?
C212 C211 P2 120.3(7) . . ?
C216 C211 P2 117.8(8) . . ?
C211 C212 C213 119.6(10) . . ?
C214 C213 C212 119.8(10) . . ?
C213 C214 C215 120.7(10) . . ?
C214 C215 C216 120.5(10) . . ?
C215 C216 C211 117.6(10) . . ?
C222 C221 C226 119.0(10) . . ?
C222 C221 P2 119.1(8) . . ?
C226 C221 P2 121.8(9) . . ?
C221 C222 C223 120.6(11) . . ?
C224 C223 C222 120.3(13) . . ?
C223 C224 C225 119.8(11) . . ?
C224 C225 C226 119.5(11) . . ?
C221 C226 C225 120.6(12) . . ?
C232 C231 C236 120.3(10) . . ?
C232 C231 P2 118.1(9) . . ?
C236 C231 P2 121.6(8) . . ?
C231 C232 C233 115.3(12) . . ?
C234 C233 C232 124.3(12) . . ?
C233 C234 C235 119.6(11) . . ?
C236 C235 C234 117.8(12) . . ?
C235 C236 C231 122.7(11) . . ?
C242 C241 C246 120.4(9) . . ?
C242 C241 P2 121.1(7) . . ?
C246 C241 P2 118.4(7) . . ?
C243 C242 C241 119.6(9) . . ?
C242 C243 C244 121.3(9) . . ?
C243 C244 C245 118.2(9) . . ?
C246 C245 C244 121.5(9) . . ?
C245 C246 C241 119.0(9) . . ?
C316 C311 C312 119.3(7) . . ?
C316 C311 P3 121.8(6) . . ?
C312 C311 P3 118.9(6) . . ?
C313 C312 C311 119.8(8) . . ?
C312 C313 C314 120.8(8) . . ?
C315 C314 C313 119.7(8) . . ?
C314 C315 C316 120.2(8) . . ?
C315 C316 C311 120.1(7) . . ?
C322 C321 C326 119.2(7) . . ?
C322 C321 P3 121.9(6) . . ?
C326 C321 P3 118.9(6) . . ?
C321 C322 C323 120.3(9) . . ?
C324 C323 C322 120.5(9) . . ?
C323 C324 C325 120.6(8) . . ?
C324 C325 C326 119.1(8) . . ?
C321 C326 C325 120.2(8) . . ?
C332 C331 C336 120.8(8) . . ?
C332 C331 P3 120.0(6) . . ?
C336 C331 P3 119.0(6) . . ?
C331 C332 C333 119.8(8) . . ?
C332 C333 C334 120.1(8) . . ?
C335 C334 C333 118.5(8) . . ?
C336 C335 C334 122.3(8) . . ?
C335 C336 C331 118.5(8) . . ?
C342 C341 C346 120.2(8) . . ?
C342 C341 P3 121.4(6) . . ?
C346 C341 P3 117.5(6) . . ?
C343 C342 C341 119.8(8) . . ?
C342 C343 C344 120.2(8) . . ?
C343 C344 C345 120.1(8) . . ?
C346 C345 C344 120.2(8) . . ?
C345 C346 C341 119.5(8) . . ?
C416 C411 C412 120.7(9) . . ?
C416 C411 P4 122.5(7) . . ?
C412 C411 P4 116.8(7) . . ?
C411 C412 C413 119.3(9) . . ?
C414 C413 C412 119.2(11) . . ?
C415 C414 C413 121.8(10) . . ?
C414 C415 C416 118.5(9) . . ?
C411 C416 C415 120.7(9) . . ?
C422 C421 C426 121.2(9) . . ?
C422 C421 P4 118.4(7) . . ?
C426 C421 P4 120.1(7) . . ?
C421 C422 C423 120.5(9) . . ?
C424 C423 C422 119.8(9) . . ?
C423 C424 C425 119.6(9) . . ?
C426 C425 C424 120.7(9) . . ?
C425 C426 C421 118.2(8) . . ?
C436 C431 C432 119.8(9) . . ?
C436 C431 P4 121.1(8) . . ?
C432 C431 P4 119.1(7) . . ?
C433 C432 C431 119.5(11) . . ?
C434 C433 C432 119.3(13) . . ?
C433 C434 C435 122.2(11) . . ?
C436 C435 C434 118.9(11) . . ?
C435 C436 C431 120.1(10) . . ?
C446 C441 C442 120.1(8) . . ?
C446 C441 P4 119.2(6) . . ?
C442 C441 P4 120.5(7) . . ?
C443 C442 C441 119.9(9) . . ?
C444 C443 C442 119.5(8) . . ?
C445 C444 C443 120.7(8) . . ?
C444 C445 C446 120.1(8) . . ?
C441 C446 C445 119.6(8) . . ?
N3 C31 C32 161(3) . . ?

_refine_diff_density_max         4.683
_refine_diff_density_min         -1.904
_refine_diff_density_rms         0.339

_shelxl_version_number           2014/6

_shelx_res_file                  
;
TITL 200129_0122_9mnoac3andcm0c_open_a.res in P-1
CELL 0.71073 16.1432 18.3888 24.571 94.772 109.004 106.661
ZERR 2 0.0003 0.0004 0.0006 0.002 0.002 0.002
LATT 1
SFAC C H Mn Mo N O P
UNIT 216 196 8 18 6 86 10
DFIX 1.1 C31 N3
DFIX 1.5 C31 C32
DANG 2.65 C32 N3
RIGU 0.002 0.002 N1 C11 C12
RIGU 0.002 0.002 N2 C21 C22
RIGU 0.002 0.002 N3 C31 C32
RIGU 0.002 0.002 C311 C312 C313 C314 C315 C316
RIGU 0.002 0.002 C431 C432 C433 C434 C435 C436
RIGU 0.002 0.002 C421 C422 C423 C424 C425 C426

L.S. 40 0  225
PLAN  99
fmap 2 53 53
acta
MERG 2
SHEL 9999 0.72
REM <olex2.extras>
REM <HklSrc "%.\\shelx.hkl">
REM </olex2.extras>

ABIN
WGHT    0.133300   35.747005
FVAR       0.11114
P0    7    0.334276    0.303612    0.721810    11.00000    0.01174    0.00614 =
         0.01876    0.00297    0.00647    0.00448
P1    7    0.718695    0.903205    0.733773    11.00000    0.02128    0.01074 =
         0.02668    0.00666    0.01023    0.00445
P2    7    0.936193    0.276095    0.887597    11.00000    0.02389    0.02679 =
         0.02493    0.00609    0.00811    0.01009
P3    7    0.732367    0.307572    0.561785    11.00000    0.01218    0.00897 =
         0.02248    0.00506    0.00729    0.00512
P4    7    0.084413    0.319828    0.322702    11.00000    0.02603    0.00693 =
         0.02733    0.00553    0.01477    0.00718
MN1   3    0.247926    0.233970    0.821082    11.00000    0.01524    0.01121 =
         0.02202    0.00614    0.00278    0.00536
MN2   3    0.430914    0.204208    0.816682    11.00000    0.01770    0.01410 =
         0.02711    0.00783    0.01054    0.00712
MN3   3    0.439964    0.373486    0.865885    11.00000    0.01634    0.01421 =
         0.02314    0.00830    0.00727    0.00484
MN4   3    0.403208    0.246148    0.919142    11.00000    0.02289    0.01799 =
         0.02175    0.00889    0.00695    0.00577
MO1   4    0.126317    0.139602    0.671106    11.00000    0.01382    0.00901 =
         0.02567    0.00325    0.00590    0.00140
MO2   4    0.327779    0.117556    0.665126    11.00000    0.01908    0.00927 =
         0.03894    0.00128    0.00890    0.00686
MO3   4    0.547184    0.281597    0.723877    11.00000    0.01427    0.01657 =
         0.02329    0.00580    0.00736    0.00931
MO4   4    0.549139    0.460975    0.775464    11.00000    0.01335    0.01019 =
         0.02479    0.00417    0.00772    0.00248
MO5   4    0.333273    0.488117    0.776028    11.00000    0.01852    0.00918 =
         0.02163    0.00352    0.00669    0.00502
MO6   4    0.131668    0.333734    0.725088    11.00000    0.01087    0.01342 =
         0.02216    0.00706    0.00742    0.00593
MO7   4    0.212716    0.215615    0.571068    11.00000    0.02376    0.01825 =
         0.01896    0.00090    0.00720    0.00640
MO8   4    0.446739    0.383966    0.628290    11.00000    0.01474    0.02557 =
         0.02245    0.01272    0.01038    0.01139
MO9   4    0.227059    0.414703    0.629088    11.00000    0.01777    0.01813 =
         0.01968    0.00956    0.00768    0.01090
O1    6    0.181948    0.187443    0.878239    11.00000    0.01901    0.02336 =
         0.02940    0.01349    0.01010    0.00436
O2    6    0.312502    0.202621    0.954790    11.00000    0.02731    0.03469 =
         0.02619    0.01509    0.00925    0.00581
O3    6    0.495059    0.136559    0.871479    11.00000    0.04094    0.02680 =
         0.03668    0.01855    0.01521    0.02043
O4    6    0.467702    0.176048    0.950784    11.00000    0.03138    0.02536 =
         0.03097    0.01352    0.00687    0.01516
O5    6    0.515442    0.427488    0.954226    11.00000    0.02344    0.02720 =
         0.02407    0.00371    0.00720    0.00497
O6    6    0.480526    0.320255    0.991888    11.00000    0.02776    0.02744 =
         0.02364    0.00885    0.00653    0.00663
O7    6    0.332782    0.177377    0.848052    11.00000    0.02336    0.01673 =
         0.02302    0.00396    0.00640    0.00412
O8    6    0.485860    0.287927    0.883274    11.00000    0.01637    0.01604 =
         0.02841    0.00673    0.00815    0.00567
O9    6    0.340888    0.312433    0.887671    11.00000    0.02153    0.01668 =
         0.02603    0.00843    0.00823    0.00524
O10   6    0.182377    0.301588    0.792467    11.00000    0.01785    0.01765 =
         0.01818    0.00375    0.00624    0.00721
O11   6    0.172510    0.158972    0.751123    11.00000    0.01584    0.01160 =
         0.02587    0.00621    0.00282    0.00365
O12   6    0.362547    0.128156    0.746307    11.00000    0.01781    0.01316 =
         0.03816    0.01091    0.01182    0.00539
O13   6    0.523103    0.244796    0.785169    11.00000    0.02168    0.01476 =
         0.02914    0.00850    0.00967    0.00482
O14   6    0.534918    0.423155    0.838804    11.00000    0.01442    0.02008 =
         0.02501    0.00901    0.00892    0.00413
O15   6    0.377392    0.444677    0.837639    11.00000    0.02428    0.01592 =
         0.02068    0.00588    0.01019    0.00746
O16   6    0.355258    0.285275    0.783046    11.00000    0.02523    0.01082 =
         0.01690    0.00878    0.00621    0.00813
O17   6    0.020462    0.073688    0.654430    11.00000    0.01961    0.01347 =
         0.03581    0.00290    0.01052    0.00077
O18   6    0.196405    0.079595    0.661567    11.00000    0.01725    0.00946 =
         0.03859    0.00361    0.00773    0.00535
O19   6    0.340018    0.032690    0.645829    11.00000    0.03531    0.01795 =
         0.05589    0.00089    0.00835    0.01880
O20   6    0.437318    0.189415    0.673013    11.00000    0.01761    0.01955 =
         0.02715    0.00593    0.00727    0.00759
O21   6    0.635737    0.251726    0.721895    11.00000    0.01758    0.01709 =
         0.02967    0.00694    0.00669    0.00795
O22   6    0.606634    0.383738    0.762908    11.00000    0.01513    0.01480 =
         0.02191    0.00261    0.00509    0.00597
O23   6    0.643685    0.541225    0.805634    11.00000    0.01753    0.01311 =
         0.03929    0.01119    0.01249   -0.00002
O24   6    0.450004    0.497327    0.763186    11.00000    0.01900    0.01208 =
         0.02831    0.00931    0.01102    0.00798
O25   6    0.357571    0.582086    0.806453    11.00000    0.02566    0.01469 =
         0.02979    0.00400    0.01122    0.00553
O26   6    0.208916    0.443175    0.765224    11.00000    0.02212    0.01350 =
         0.02378    0.00973    0.01308    0.00896
O27   6    0.030851    0.337689    0.728327    11.00000    0.01541    0.02212 =
         0.03078    0.00729    0.00868    0.00977
O28   6    0.100175    0.238756    0.679313    11.00000    0.01664    0.01788 =
         0.02203    0.00362    0.00667    0.00390
O29   6    0.275874    0.228883    0.676517    11.00000    0.01710    0.00777 =
         0.02176    0.00262    0.00445    0.00222
O30   6    0.426372    0.341157    0.714263    11.00000    0.01620    0.01278 =
         0.01951    0.00594    0.00759    0.00618
O31   6    0.280148    0.360138    0.715647    11.00000    0.00997    0.01131 =
         0.01933    0.00387    0.00519    0.00556
O32   6    0.114313    0.158979    0.592059    11.00000    0.01809    0.01404 =
         0.02291    0.00383    0.00753    0.00516
O33   6    0.269239    0.137111    0.587985    11.00000    0.02906    0.01300 =
         0.03015    0.00576    0.01615    0.00990
O34   6    0.519186    0.319915    0.650400    11.00000    0.01295    0.02118 =
         0.02123    0.00452    0.00559    0.01213
O35   6    0.530622    0.461221    0.690659    11.00000    0.01569    0.03067 =
         0.02005    0.00535    0.00670    0.00666
O36   6    0.290036    0.497613    0.692016    11.00000    0.02090    0.01328 =
         0.02352    0.00553    0.00781    0.00920
O37   6    0.128221    0.381497    0.654210    11.00000    0.01688    0.01638 =
         0.02598    0.00748    0.00644    0.00945
O38   6    0.165119    0.193762    0.496911    11.00000    0.01874    0.02679 =
         0.02188    0.00108    0.00422    0.00675
O39   6    0.343529    0.282468    0.586026    11.00000    0.01767    0.02308 =
         0.03033    0.00354    0.01135    0.00426
O40   6    0.476140    0.414525    0.571918    11.00000    0.02304    0.02435 =
         0.02507    0.00924    0.01370    0.00817
O41   6    0.347314    0.419863    0.624478    11.00000    0.01197    0.01655 =
         0.02923    0.00705    0.00651    0.00687
O42   6    0.184173    0.456486    0.572841    11.00000    0.01240    0.02608 =
         0.02658    0.01195    0.00391    0.01356
O43   6    0.194440    0.308499    0.587843    11.00000    0.01657    0.02246 =
         0.02723    0.01037    0.01101    0.00971
N2    5    0.226244    0.727366    0.760397    11.00000    0.18277    0.17929 =
         0.19497   -0.00604    0.10124    0.06733
N1    5    0.262173    0.252030    1.116475    11.00000    0.06057    0.08811 =
         0.06243    0.01700    0.03125    0.00498
C1    1    0.224761    0.181491    0.930085    11.00000    0.02608    0.01953 =
         0.03592    0.00987    0.01574    0.00550
C2    1    0.170763    0.148599    0.966685    11.00000    0.03214    0.04163 =
         0.04303    0.01706    0.01937    0.00177
AFIX 137
H2A   2    0.195664    0.112139    0.986103    11.00000   -1.50000
H2B   2    0.106809    0.122929    0.942008    11.00000   -1.50000
H2C   2    0.175127    0.189599    0.995457    11.00000   -1.50000
AFIX   0
C3    1    0.499378    0.135207    0.922418    11.00000    0.04540    0.03073 =
         0.03322    0.01765    0.00881    0.02275
C4    1    0.545052    0.083023    0.956133    11.00000    0.08486    0.05513 =
         0.04860    0.02908    0.02402    0.04439
AFIX 137
H4A   2    0.519472    0.031633    0.932944    11.00000   -1.50000
H4B   2    0.533914    0.081872    0.992173    11.00000   -1.50000
H4C   2    0.610740    0.102466    0.964665    11.00000   -1.50000
AFIX   0
C5    1    0.523155    0.392877    0.995171    11.00000    0.04930    0.02108 =
         0.03008   -0.00338    0.01260    0.00835
C6    1    0.593587    0.433475    1.054683    11.00000    0.07871    0.03377 =
         0.02667    0.00313   -0.00504   -0.00450
AFIX 137
H6C   2    0.581870    0.403831    1.083375    11.00000   -1.50000
H6B   2    0.589401    0.483761    1.063867    11.00000   -1.50000
H6A   2    0.654695    0.438891    1.055004    11.00000   -1.50000
AFIX   0

C21   1    0.242804    0.699188    0.723139    11.00000    0.04163    0.08971 =
         0.11882    0.01355    0.01405    0.03031
C22   1    0.266474    0.661854    0.677311    11.00000    0.03998    0.05135 =
         0.10860    0.02956    0.01676    0.02106
AFIX 137
H22A  2    0.210466    0.628518    0.646698    11.00000   -1.50000
H22B  2    0.304681    0.631939    0.694240    11.00000   -1.50000
H22C  2    0.299638    0.700871    0.661250    11.00000   -1.50000
AFIX   0

C11   1    0.322384    0.289872    1.110376    11.00000    0.05805    0.07615 =
         0.04554    0.00868    0.02763    0.00705
C12   1    0.405857    0.342878    1.102510    11.00000    0.06206    0.10398 =
         0.05911    0.01731    0.03169    0.00142
AFIX 137
H12A  2    0.406593    0.325416    1.064801    11.00000   -1.50000
H12B  2    0.461281    0.342678    1.132732    11.00000   -1.50000
H12C  2    0.403107    0.394458    1.104964    11.00000   -1.50000
AFIX   0

C111  1    0.835555    0.920093    0.782764    11.00000    0.01937    0.02270 =
         0.02274    0.00478    0.00314    0.00652
C112  1    0.859205    0.863482    0.814511    11.00000    0.02843    0.02272 =
         0.04784    0.01369    0.00345    0.01157
AFIX  43
H112  2    0.814521    0.816113    0.810201    11.00000   -1.20000
AFIX   0
C113  1    0.951034    0.880301    0.852418    11.00000    0.03910    0.03861 =
         0.04662    0.01087    0.00474    0.01840
AFIX  43
H113  2    0.967225    0.845981    0.876213    11.00000   -1.20000
AFIX   0
C114  1    1.017265    0.947920    0.854295    11.00000    0.01983    0.04091 =
         0.06201   -0.00147    0.00440    0.01050
AFIX  43
H114  2    1.079308    0.956484    0.876491    11.00000   -1.20000
AFIX   0
C115  1    0.993958    1.003009    0.824203    11.00000    0.03083    0.03014 =
         0.04284    0.00809    0.01345   -0.00243
AFIX  43
H115  2    1.039775    1.049298    0.827657    11.00000   -1.20000
AFIX   0
C116  1    0.902918    0.990347    0.788759    11.00000    0.02945    0.01945 =
         0.04061    0.01794    0.01248    0.00486
AFIX  43
H116  2    0.886924    1.028340    0.769169    11.00000   -1.20000
AFIX   0
C121  1    0.643654    0.812005    0.738007    11.00000    0.01510    0.01395 =
         0.03144    0.01376    0.01140    0.00670
C122  1    0.656607    0.744736    0.717904    11.00000    0.02137    0.01435 =
         0.02427    0.00960    0.00127    0.00382
AFIX  43
H122  2    0.700653    0.746820    0.700814    11.00000   -1.20000
AFIX   0
C123  1    0.602050    0.673905    0.723913    11.00000    0.01905    0.01803 =
         0.03838    0.00667    0.00750    0.00557
AFIX  43
H123  2    0.611258    0.628502    0.711909    11.00000   -1.20000
AFIX   0
C124  1    0.536923    0.670861    0.746704    11.00000    0.04374    0.01716 =
         0.05107    0.01414    0.02008    0.00338
AFIX  43
H124  2    0.500543    0.623202    0.749864    11.00000   -1.20000
AFIX   0
C125  1    0.522582    0.738167    0.765879    11.00000    0.04821    0.02470 =
         0.06524    0.02221    0.03831    0.01405
AFIX  43
H125  2    0.476167    0.735015    0.781069    11.00000   -1.20000
AFIX   0
C126  1    0.576838    0.809145    0.762396    11.00000    0.03587    0.02849 =
         0.04318    0.01392    0.02340    0.01702
AFIX  43
H126  2    0.568843    0.854349    0.776142    11.00000   -1.20000
AFIX   0
C131  1    0.680176    0.979541    0.755069    11.00000    0.02346    0.00207 =
         0.03193   -0.00057    0.01265   -0.00077
C132  1    0.702300    1.004074    0.815459    11.00000    0.03353    0.03141 =
         0.03255    0.00548    0.00947    0.01400
AFIX  43
H132  2    0.738236    0.982804    0.842958    11.00000   -1.20000
AFIX   0
C133  1    0.669917    1.060255    0.833430    11.00000    0.04368    0.03959 =
         0.03507   -0.00115    0.01683    0.01598
AFIX  43
H133  2    0.684567    1.077017    0.873235    11.00000   -1.20000
AFIX   0
C134  1    0.616095    1.091493    0.792683    11.00000    0.03135    0.02456 =
         0.04587   -0.00707    0.01345    0.00843
AFIX  43
H134  2    0.593070    1.128110    0.804938    11.00000   -1.20000
AFIX   0
C135  1    0.596764    1.068602    0.734499    11.00000    0.04694    0.02451 =
         0.04226    0.01335    0.01116    0.02735
AFIX  43
H135  2    0.561818    1.090851    0.707288    11.00000   -1.20000
AFIX   0
C136  1    0.629078    1.011345    0.714708    11.00000    0.04572    0.01360 =
         0.03221    0.00790    0.01136    0.01695
AFIX  43
H136  2    0.615555    0.995876    0.674887    11.00000   -1.20000
AFIX   0
C141  1    0.712960    0.900885    0.659478    11.00000    0.03265    0.01077 =
         0.02987    0.00917    0.01932    0.00988
C142  1    0.624646    0.872443    0.614706    11.00000    0.03407    0.01525 =
         0.03380    0.00526    0.02170    0.00552
AFIX  43
H142  2    0.571635    0.853995    0.623680    11.00000   -1.20000
AFIX   0
C143  1    0.617640    0.872257    0.557254    11.00000    0.05257    0.03122 =
         0.03290    0.00975    0.01517    0.02340
AFIX  43
H143  2    0.559390    0.854194    0.527343    11.00000   -1.20000
AFIX   0
C144  1    0.697966    0.899198    0.543384    11.00000    0.06789    0.02723 =
         0.02985    0.00909    0.02753    0.02433
AFIX  43
H144  2    0.692691    0.899084    0.504539    11.00000   -1.20000
AFIX   0
C145  1    0.784149    0.925640    0.587636    11.00000    0.05074    0.03244 =
         0.04040    0.00984    0.03249    0.01735
AFIX  43
H145  2    0.837445    0.942831    0.578782    11.00000   -1.20000
AFIX   0
C146  1    0.791257    0.926560    0.645709    11.00000    0.03643    0.01646 =
         0.04236    0.00952    0.02540    0.01101
AFIX  43
H146  2    0.849559    0.944725    0.675568    11.00000   -1.20000
AFIX   0

C211  1    1.059419    0.326469    0.921426    11.00000    0.02523    0.02665 =
         0.02618   -0.00028    0.00643    0.00415
C212  1    1.109230    0.359659    0.888267    11.00000    0.02892    0.03313 =
         0.03184    0.00506    0.00749    0.00450
AFIX  43
H212  2    1.079438    0.355785    0.848225    11.00000   -1.20000
AFIX   0
C213  1    1.203636    0.398653    0.915032    11.00000    0.03732    0.03612 =
         0.04006    0.00914    0.01711    0.00513
AFIX  43
H213  2    1.237979    0.419837    0.892838    11.00000   -1.20000
AFIX   0
C214  1    1.246411    0.405997    0.974260    11.00000    0.01793    0.04937 =
         0.03816    0.00286    0.00277    0.00084
AFIX  43
H214  2    1.309679    0.433169    0.992279    11.00000   -1.20000
AFIX   0
C215  1    1.196221    0.373222    1.007831    11.00000    0.03854    0.05420 =
         0.03018    0.01192   -0.00609    0.00147
AFIX  43
H215  2    1.226111    0.378962    1.048086    11.00000   -1.20000
AFIX   0
C216  1    1.101400    0.331829    0.981501    11.00000    0.03793    0.04405 =
         0.03807    0.01192    0.01272    0.01588
AFIX  43
H216  2    1.067482    0.308653    1.003338    11.00000   -1.20000
AFIX   0
C221  1    0.904513    0.201396    0.926810    11.00000    0.03714    0.04257 =
         0.02839    0.01073    0.00793    0.00908
C222  1    0.919182    0.131894    0.915165    11.00000    0.05209    0.04066 =
         0.04039    0.02048    0.02386    0.02094
AFIX  43
H222  2    0.942281    0.123859    0.885939    11.00000   -1.20000
AFIX   0
C223  1    0.899726    0.074382    0.946681    11.00000    0.06784    0.05513 =
         0.04591    0.02932    0.01457    0.02156
AFIX  43
H223  2    0.912731    0.029126    0.939829    11.00000   -1.20000
AFIX   0
C224  1    0.860495    0.084090    0.988888    11.00000    0.07511    0.05284 =
         0.04518    0.02750    0.01905    0.00331
AFIX  43
H224  2    0.844314    0.044237    1.008384    11.00000   -1.20000
AFIX   0
C225  1    0.846044    0.152820    1.001336    11.00000    0.05387    0.06148 =
         0.03299    0.01523    0.02302    0.00939
AFIX  43
H225  2    0.821461    0.160120    1.029914    11.00000   -1.20000
AFIX   0
C226  1    0.868901    0.212276    0.970288    11.00000    0.04483    0.05339 =
         0.03929    0.00853    0.02523    0.00970
AFIX  43
H226  2    0.860069    0.259034    0.978988    11.00000   -1.20000
AFIX   0
C231  1    0.873486    0.340597    0.890980    11.00000    0.05229    0.03688 =
         0.03594    0.00359    0.01550    0.02959
C232  1    0.923241    0.419773    0.909048    11.00000    0.04950    0.03895 =
         0.04136    0.00748    0.01612    0.02088
AFIX  43
H232  2    0.986941    0.439610    0.917757    11.00000   -1.20000
AFIX   0
C233  1    0.869934    0.467733    0.913182    11.00000    0.07850    0.04424 =
         0.03957   -0.00447    0.00060    0.03351
AFIX  43
H233  2    0.900761    0.520771    0.925480    11.00000   -1.20000
AFIX   0
C234  1    0.778150    0.441762    0.900559    11.00000    0.07202    0.05894 =
         0.04204   -0.00982   -0.01153    0.05166
AFIX  43
H234  2    0.747044    0.476265    0.904166    11.00000   -1.20000
AFIX   0
C235  1    0.729230    0.362280    0.881881    11.00000    0.04392    0.07147 =
         0.03575   -0.00824   -0.00292    0.02744
AFIX  43
H235  2    0.665269    0.342954    0.872250    11.00000   -1.20000
AFIX   0
C236  1    0.778852    0.313808    0.878256    11.00000    0.02870    0.03553 =
         0.03262   -0.00634    0.00257    0.01304
AFIX  43
H236  2    0.747424    0.260790    0.866764    11.00000   -1.20000
AFIX   0
C241  1    0.908802    0.231334    0.813452    11.00000    0.02757    0.01780 =
         0.02538    0.00576    0.00630    0.00269
C242  1    0.826167    0.225322    0.769538    11.00000    0.02300    0.02248 =
         0.03522    0.00178    0.00201    0.01199
AFIX  43
H242  2    0.784922    0.246786    0.777757    11.00000   -1.20000
AFIX   0
C243  1    0.805531    0.187599    0.713952    11.00000    0.03500    0.02730 =
         0.03453    0.01170    0.01096    0.01825
AFIX  43
H243  2    0.750371    0.184343    0.684398    11.00000   -1.20000
AFIX   0
C244  1    0.866207    0.153585    0.700602    11.00000    0.03544    0.01558 =
         0.03271    0.00231    0.01113   -0.00411
AFIX  43
H244  2    0.850832    0.126469    0.663050    11.00000   -1.20000
AFIX   0
C245  1    0.950332    0.161731    0.745444    11.00000    0.01991    0.01710 =
         0.04536    0.01687    0.02240    0.00702
AFIX  43
H245  2    0.992171    0.141254    0.737010    11.00000   -1.20000
AFIX   0
C246  1    0.972236    0.198933    0.801079    11.00000    0.02211    0.01593 =
         0.03033    0.00269    0.00490   -0.00189
AFIX  43
H246  2    1.027880    0.203081    0.830546    11.00000   -1.20000
AFIX   0
C311  1    0.827824    0.300632    0.541892    11.00000    0.01018    0.01257 =
         0.02218    0.00571    0.00468    0.00728
C312  1    0.840855    0.331786    0.493903    11.00000    0.01668    0.02455 =
         0.02244    0.01008    0.00602    0.00849
AFIX  43
H312  2    0.799528    0.354413    0.472322    11.00000   -1.20000
AFIX   0
C313  1    0.914545    0.328795    0.478927    11.00000    0.01849    0.03126 =
         0.02974    0.00851    0.01053    0.01114
AFIX  43
H313  2    0.924406    0.351359    0.448083    11.00000   -1.20000
AFIX   0
C314  1    0.974643    0.292577    0.509135    11.00000    0.01823    0.02851 =
         0.02577    0.00373    0.00821    0.00943
AFIX  43
H314  2    1.024155    0.290409    0.498360    11.00000   -1.20000
AFIX   0
C315  1    0.960634    0.259663    0.555396    11.00000    0.01658    0.02852 =
         0.02773    0.00510    0.00807    0.01592
AFIX  43
H315  2    0.999742    0.233987    0.575043    11.00000   -1.20000
AFIX   0
C316  1    0.888590    0.264839    0.572518    11.00000    0.01654    0.01132 =
         0.01977    0.00581    0.00539    0.00940
AFIX  43
H316  2    0.880787    0.244341    0.604569    11.00000   -1.20000
AFIX   0
C321  1    0.663806    0.212846    0.563289    11.00000    0.01481    0.00823 =
         0.02638    0.00219    0.00802   -0.00296
C322  1    0.677567    0.147728    0.542310    11.00000    0.02223    0.01629 =
         0.04377    0.00864    0.01489    0.01046
AFIX  43
H322  2    0.722288    0.152081    0.525496    11.00000   -1.20000
AFIX   0
C323  1    0.625460    0.075753    0.545989    11.00000    0.02804    0.00787 =
         0.04191    0.00623    0.00478    0.00310
AFIX  43
H323  2    0.636512    0.031927    0.532677    11.00000   -1.20000
AFIX   0
C324  1    0.557805    0.068265    0.568995    11.00000    0.03053    0.01564 =
         0.03219    0.01042    0.00457   -0.00298
AFIX  43
H324  2    0.523378    0.019389    0.571461    11.00000   -1.20000
AFIX   0
C325  1    0.540186    0.131777    0.588410    11.00000    0.01688    0.01846 =
         0.02689    0.00840    0.00458   -0.00233
AFIX  43
H325  2    0.492853    0.126412    0.603057    11.00000   -1.20000
AFIX   0
C326  1    0.594385    0.205277    0.585994    11.00000    0.01504    0.01423 =
         0.02176    0.00266    0.00591   -0.00058
AFIX  43
H326  2    0.583681    0.249097    0.599684    11.00000   -1.20000
AFIX   0
C331  1    0.772223    0.368936    0.632595    11.00000    0.01706    0.00554 =
         0.02405    0.00147    0.00725    0.00349
C332  1    0.857465    0.377268    0.673751    11.00000    0.02191    0.01890 =
         0.02396   -0.00097    0.00342    0.01132
AFIX  43
H332  2    0.897680    0.356229    0.663689    11.00000   -1.20000
AFIX   0
C333  1    0.883301    0.417079    0.730240    11.00000    0.02503    0.03083 =
         0.02474    0.00260    0.00312    0.01009
AFIX  43
H333  2    0.940005    0.421189    0.758577    11.00000   -1.20000
AFIX   0
C334  1    0.824272    0.451104    0.744738    11.00000    0.03276    0.01458 =
         0.02421    0.00213    0.01510    0.00593
AFIX  43
H334  2    0.841555    0.478952    0.782333    11.00000   -1.20000
AFIX   0
C335  1    0.740393    0.442513    0.702332    11.00000    0.03298    0.00873 =
         0.03469    0.00428    0.02212    0.00421
AFIX  43
H335  2    0.701002    0.465326    0.711667    11.00000   -1.20000
AFIX   0
C336  1    0.712428    0.401398    0.646521    11.00000    0.01165    0.01294 =
         0.03037    0.00709    0.00951    0.00466
AFIX  43
H336  2    0.654593    0.395481    0.618680    11.00000   -1.20000
AFIX   0
C341  1    0.666168    0.347039    0.506340    11.00000    0.01142    0.01033 =
         0.02930    0.00417    0.00982    0.00387
C342  1    0.683091    0.426329    0.511951    11.00000    0.01464    0.01433 =
         0.02433    0.00322    0.00785    0.00427
AFIX  43
H342  2    0.721758    0.459342    0.547643    11.00000   -1.20000
AFIX   0
C343  1    0.642360    0.455844    0.464428    11.00000    0.01757    0.01568 =
         0.04029    0.01690    0.01762    0.00946
AFIX  43
H343  2    0.653374    0.508840    0.468155    11.00000   -1.20000
AFIX   0
C344  1    0.585064    0.406816    0.411125    11.00000    0.02468    0.01932 =
         0.02746    0.01438    0.00914    0.01076
AFIX  43
H344  2    0.557975    0.426974    0.379110    11.00000   -1.20000
AFIX   0
C345  1    0.568040    0.327518    0.405466    11.00000    0.01807    0.01276 =
         0.03133    0.00378   -0.00196    0.00214
AFIX  43
H345  2    0.529812    0.294766    0.369589    11.00000   -1.20000
AFIX   0
C346  1    0.607648    0.297253    0.452874    11.00000    0.02343    0.01049 =
         0.03056    0.00652    0.00405    0.00783
AFIX  43
H346  2    0.595501    0.244134    0.449282    11.00000   -1.20000
AFIX   0

C411  1    0.070250    0.318122    0.247251    11.00000    0.03090    0.01439 =
         0.02650    0.00237    0.01695    0.00641
C412  1   -0.020249    0.291271    0.206571    11.00000    0.03289    0.02125 =
         0.03970    0.00231    0.01633    0.00812
AFIX  43
H412  2   -0.070014    0.272204    0.218560    11.00000   -1.20000
AFIX   0
C413  1   -0.035617    0.293236    0.147551    11.00000    0.04614    0.03495 =
         0.03591   -0.00107    0.01095    0.00837
AFIX  43
H413  2   -0.095797    0.276742    0.119863    11.00000   -1.20000
AFIX   0
C414  1    0.040509    0.320286    0.130566    11.00000    0.05559    0.03559 =
         0.03156    0.00687    0.02320    0.01773
AFIX  43
H414  2    0.030209    0.321939    0.091252    11.00000   -1.20000
AFIX   0
C415  1    0.130195    0.344516    0.170368    11.00000    0.04418    0.03167 =
         0.03836    0.01693    0.02706    0.01655
AFIX  43
H415  2    0.180225    0.361203    0.158246    11.00000   -1.20000
AFIX   0
C416  1    0.144516    0.343513    0.229470    11.00000    0.02706    0.01057 =
         0.03679    0.00566    0.01551    0.00141
AFIX  43
H416  2    0.204748    0.360139    0.257099    11.00000   -1.20000
AFIX   0
C421  1    0.202341    0.333460    0.367647    11.00000    0.02440    0.01354 =
         0.02778    0.00236    0.01469    0.01356
C422  1    0.270145    0.400247    0.370494    11.00000    0.02826    0.01898 =
         0.03733    0.00690    0.01639    0.01034
AFIX  43
H422  2    0.254712    0.435879    0.347851    11.00000   -1.20000
AFIX   0
C423  1    0.361821    0.415157    0.406963    11.00000    0.02780    0.02686 =
         0.03492    0.00353    0.01654    0.01019
AFIX  43
H423  2    0.407798    0.460046    0.408062    11.00000   -1.20000
AFIX   0
C424  1    0.384456    0.362926    0.441658    11.00000    0.02691    0.03366 =
         0.03589    0.00631    0.01775    0.01580
AFIX  43
H424  2    0.445715    0.372423    0.466025    11.00000   -1.20000
AFIX   0
C425  1    0.314929    0.296082    0.439843    11.00000    0.02845    0.03357 =
         0.03486    0.01113    0.01558    0.01860
AFIX  43
H425  2    0.329989    0.261275    0.463468    11.00000   -1.20000
AFIX   0
C426  1    0.222343    0.280654    0.402740    11.00000    0.02528    0.02005 =
         0.03608    0.01048    0.01613    0.01295
AFIX  43
H426  2    0.175700    0.236290    0.401698    11.00000   -1.20000
AFIX   0
C431  1    0.011054    0.230707    0.327601    11.00000    0.03543    0.01206 =
         0.03374    0.00854    0.01376    0.00229
C432  1   -0.045628    0.230893    0.359936    11.00000    0.08091    0.01906 =
         0.08596    0.00471    0.06312   -0.00059
AFIX  43
H432  2   -0.045800    0.277460    0.377764    11.00000   -1.20000
AFIX   0
C433  1   -0.102312    0.160476    0.365389    11.00000    0.14787    0.02088 =
         0.16124    0.00388    0.12950   -0.01050
AFIX  43
H433  2   -0.141150    0.159852    0.386330    11.00000   -1.20000
AFIX   0
C434  1   -0.099991    0.093476    0.339922    11.00000    0.10774    0.02078 =
         0.10450    0.00618    0.07551   -0.00499
AFIX  43
H434  2   -0.136565    0.046915    0.344563    11.00000   -1.20000
AFIX   0
C435  1   -0.044925    0.091838    0.307116    11.00000    0.07653    0.01593 =
         0.07071    0.01002    0.04283    0.00008
AFIX  43
H435  2   -0.044469    0.044937    0.290067    11.00000   -1.20000
AFIX   0
C436  1    0.009375    0.161073    0.300120    11.00000    0.04917    0.01394 =
         0.05183    0.00745    0.02568    0.00422
AFIX  43
H436  2    0.044816    0.160893    0.276935    11.00000   -1.20000
AFIX   0
C441  1    0.053308    0.396955    0.351329    11.00000    0.01654    0.00753 =
         0.02906    0.01104    0.01384    0.00526
C442  1   -0.010321    0.425178    0.314204    11.00000    0.02624    0.02631 =
         0.02909    0.00678    0.00908    0.01213
AFIX  43
H442  2   -0.033785    0.406773    0.273907    11.00000   -1.20000
AFIX   0
C443  1   -0.038979    0.481155    0.337438    11.00000    0.02849    0.02361 =
         0.03190    0.00951    0.01226    0.01468
AFIX  43
H443  2   -0.080753    0.500848    0.312708    11.00000   -1.20000
AFIX   0
C444  1   -0.004950    0.507027    0.397258    11.00000    0.01890    0.01259 =
         0.04272   -0.00058    0.01793    0.00207
AFIX  43
H444  2   -0.025551    0.543042    0.412937    11.00000   -1.20000
AFIX   0
C445  1    0.059289    0.480112    0.434114    11.00000    0.01817    0.02117 =
         0.03152    0.00771    0.01302    0.00847
AFIX  43
H445  2    0.083493    0.499404    0.474311    11.00000   -1.20000
AFIX   0
C446  1    0.088069    0.424065    0.411304    11.00000    0.02736    0.01585 =
         0.02610    0.00697    0.01445    0.00942
AFIX  43
H446  2    0.130368    0.404997    0.436225    11.00000   -1.20000
AFIX   0

N3    5   -0.225048    0.078269    0.465940    11.00000    0.13819    0.11890 =
         0.12000   -0.06132    0.00977    0.00101
C31   1   -0.161110    0.061243    0.484030    11.00000    0.11009    0.06190 =
         0.11317   -0.01404    0.03882   -0.04030
C32   1   -0.078679    0.038292    0.487758    11.00000    0.12113    0.09463 =
         0.08010   -0.01271    0.03227   -0.02179
AFIX 137
H32C  2   -0.090615    0.006539    0.451170    11.00000   -1.50000
H32A  2   -0.066392    0.009708    0.518698    11.00000   -1.50000
H32B  2   -0.025756    0.083794    0.495816    11.00000   -1.50000
AFIX   0
HKLF 4

REM  200129_0122_9mnoac3andcm0c_open_a.res in P-1
REM R1 =  0.0911 for   23761 Fo > 4sig(Fo)  and  0.1362 for all   35641 data
REM   1555 parameters refined using    138 restraints

END

WGHT      0.1191     48.1132

REM Highest difference peak  4.683,  deepest hole -1.904,  1-sigma level  0.339
Q1    1   0.6409  0.4984  0.8421  11.00000  0.05    4.68
Q2    1   0.8594  0.4774  0.8446  11.00000  0.05    4.41
Q3    1   0.7558  0.3984  0.9403  11.00000  0.05    3.91
Q4    1   0.8655  0.3001  0.7966  11.00000  0.05    3.71
Q5    1   0.7615  0.3999  0.6999  11.00000  0.05    3.36
Q6    1   0.3434  0.1155  0.7014  11.00000  0.05    3.19
Q7    1   0.6518  1.1378  0.7400  11.00000  0.05    3.08
Q8    1   0.4492  0.1527  0.7390  11.00000  0.05    2.94
Q9    1   0.5393  0.4228  0.6981  11.00000  0.05    2.71
Q10   1   0.5552  0.2426  0.8893  11.00000  0.05    2.69
Q11   1   0.5334  0.2226  0.6401  11.00000  0.05    2.63
Q12   1   0.7445  0.2197  0.8835  11.00000  0.05    2.54
Q13   1   1.2623  0.3014  0.9584  11.00000  0.05    2.43
Q14   1   0.4473  0.3429  0.7919  11.00000  0.05    2.32
Q15   1   0.8951  0.2006  0.5003  11.00000  0.05    2.08
Q16   1   0.4683  0.3940  0.8996  11.00000  0.05    1.83
Q17   1   0.8016  0.1206  0.6014  11.00000  0.05    1.63
Q18   1  -0.0018  0.0991  0.6007  11.00000  0.05    1.53
Q19   1  -0.1197  0.0562  0.5021  11.00000  0.05    1.51
Q20   1   0.1385  0.1517  0.7032  11.00000  0.05    1.48
Q21   1   0.6588  0.3202  0.7961  11.00000  0.05    1.47
Q22   1   0.2665  0.2398  0.8559  11.00000  0.05    1.31
Q23   1  -0.1649  0.0785  0.5206  11.00000  0.05    1.30
Q24   1   0.9079  0.3994  0.5589  11.00000  0.05    1.29
Q25   1   0.4276  0.3392  1.0438  11.00000  0.05    1.29
Q26   1   0.4256  0.3444  0.6134  11.00000  0.05    1.27
Q27   1   0.4603  0.2147  0.8497  11.00000  0.05    1.24
Q28   1   1.2432  0.4769  0.9803  11.00000  0.05    1.23
Q29   1   1.1964  0.3645  0.9602  11.00000  0.05    1.22
Q30   1   0.3783  0.4419  1.0783  11.00000  0.05    1.21
Q31   1   0.5649  0.2787  0.7605  11.00000  0.05    1.21
Q32   1   0.3191  0.4826  0.7396  11.00000  0.05    1.19
Q33   1   0.5176  0.3452  1.0436  11.00000  0.05    1.19
Q34   1   0.3596  0.4069  1.1200  11.00000  0.05    1.19
Q35   1   0.1560  0.3417  0.7600  11.00000  0.05    1.19
Q36   1   0.5768  0.4186  1.0316  11.00000  0.05    1.18
Q37   1   0.5213  0.4216  1.0592  11.00000  0.05    1.16
Q38   1   0.5412  0.4572  0.7375  11.00000  0.05    1.16
Q39   1   1.3980  0.4744  1.0425  11.00000  0.05    1.15
Q40   1   0.2400  0.2167  0.6015  11.00000  0.05    1.15
Q41   1   1.2776  0.4207  1.0235  11.00000  0.05    1.14
Q42   1   0.1023  0.1366  0.6360  11.00000  0.05    1.14
Q43   1   0.6863  0.4602  0.9069  11.00000  0.05    1.13
Q44   1  -0.0534 -0.0053  0.4995  11.00000  0.05    1.13
Q45   1   1.0364  0.9220  0.8004  11.00000  0.05    1.13
Q46   1   0.2249  0.2394  0.8354  11.00000  0.05    1.12
Q47   1   1.2765  0.5139  1.0225  11.00000  0.05    1.12
Q48   1   0.2086  0.2096  0.8192  11.00000  0.05    1.12
Q49   1   1.2218  0.4655  0.9626  11.00000  0.05    1.10
Q50   1   1.2953  0.4902  0.9854  11.00000  0.05    1.10
Q51   1   0.4642  0.3824  0.6587  11.00000  0.05    1.10
Q52   1   1.3184  0.4017  0.9996  11.00000  0.05    1.10
Q53   1   0.5571  0.5393  1.0053  11.00000  0.05    1.09
Q54   1   0.5376  0.4853  0.9776  11.00000  0.05    1.09
Q55   1   0.5203  0.3755  1.0781  11.00000  0.05    1.08
Q56   1   0.5479  0.3990  1.0493  11.00000  0.05    1.08
Q57   1   0.5824  0.4705  0.8141  11.00000  0.05    1.07
Q58   1   1.2849  0.4612  0.9636  11.00000  0.05    1.07
Q59   1   1.3993  0.4078  1.0179  11.00000  0.05    1.07
Q60   1   1.3420  0.4317  0.9647  11.00000  0.05    1.06
Q61   1   0.4841  0.3818  1.0638  11.00000  0.05    1.06
Q62   1  -0.0645 -0.0195  0.4627  11.00000  0.05    1.06
Q63   1   0.6437  0.4788  1.0067  11.00000  0.05    1.05
Q64   1   1.2809  0.4183  1.0530  11.00000  0.05    1.05
Q65   1   1.3435  0.4998  1.0355  11.00000  0.05    1.05
Q66   1   1.1824  0.4566  0.9231  11.00000  0.05    1.05
Q67   1   0.2346  0.2382  1.0070  11.00000  0.05    1.04
Q68   1   0.6759  0.3020  0.8601  11.00000  0.05    1.03
Q69   1   1.3651  0.4817  0.9935  11.00000  0.05    1.03
Q70   1   0.4434  0.4757  1.0813  11.00000  0.05    1.02
Q71   1   0.0470  0.0538  0.5192  11.00000  0.05    1.02
Q72   1   0.4616  0.4179  0.9473  11.00000  0.05    1.02
Q73   1  -0.1723  0.0180  0.4947  11.00000  0.05    1.01
Q74   1  -0.0662  0.1416  0.3817  11.00000  0.05    1.01
Q75   1   0.3170  0.7373  0.6705  11.00000  0.05    1.01
Q76   1   1.3768  0.4378  1.0042  11.00000  0.05    1.01
Q77   1   0.6972  0.4599  1.0387  11.00000  0.05    1.01
Q78   1   0.7007  0.9003  0.6976  11.00000  0.05    1.00
Q79   1   0.5122  0.4203  1.0208  11.00000  0.05    1.00
Q80   1   1.3431  0.4381  1.0161  11.00000  0.05    0.99
Q81   1   0.6160  0.5202  1.0590  11.00000  0.05    0.99
Q82   1   1.3246  0.3963  1.0470  11.00000  0.05    0.98
Q83   1   0.3438  0.3360  0.4420  11.00000  0.05    0.98
Q84   1   0.0032  0.0638  0.5568  11.00000  0.05    0.98
Q85   1   0.3732  0.5011  0.8201  11.00000  0.05    0.98
Q86   1   0.6174  0.4993  1.0146  11.00000  0.05    0.97
Q87   1   0.4020  0.3544  0.9872  11.00000  0.05    0.97
Q88   1   1.2782  0.3981  0.9686  11.00000  0.05    0.97
Q89   1   0.6818  0.5125  1.0589  11.00000  0.05    0.97
Q90   1   0.4581  0.4425  1.0628  11.00000  0.05    0.96
Q91   1   1.1221  0.3767  0.9413  11.00000  0.05    0.96
Q92   1   1.2383  0.4071  0.9966  11.00000  0.05    0.96
Q93   1   0.4400  0.3777  0.4828  11.00000  0.05    0.96
Q94   1   0.4204  0.3975  1.0746  11.00000  0.05    0.96
Q95   1   0.6606  0.5222  0.9185  11.00000  0.05    0.95
Q96   1   1.3533  0.4031  1.0412  11.00000  0.05    0.95
Q97   1   0.5422  0.4801  1.0957  11.00000  0.05    0.95
Q98   1   0.6186  0.4328  0.9769  11.00000  0.05    0.94
Q99   1   0.6802  0.8992  0.4777  11.00000  0.05    0.94
;
_shelx_res_checksum              74949

_shelx_fab_file                  
;
    2    0    0    -93.87      0.00
    3    0    0     25.47      0.00
    4    0    0     -8.88      0.00
    5    0    0      6.62      0.00
    6    0    0    -17.52      0.00
    7    0    0      8.68      0.00
    8    0    0     17.32      0.00
    9    0    0     -6.99      0.00
   10    0    0     -2.15      0.00
   11    0    0     -1.15      0.00
   12    0    0      3.12      0.00
   13    0    0      0.59      0.00
   14    0    0     -7.24      0.00
   15    0    0     -1.53      0.00
   16    0    0      4.51      0.00
   17    0    0     -1.88      0.00
   18    0    0     -1.69      0.00
   19    0    0      3.82      0.00
  -20    1    0     -3.05      0.00
  -19    1    0      2.98      0.00
  -18    1    0     -0.60      0.00
  -17    1    0      3.42      0.00
  -16    1    0      0.85      0.00
  -15    1    0      3.62      0.00
  -14    1    0     -4.36      0.00
  -13    1    0     -4.52      0.00
  -12    1    0      6.85      0.00
  -11    1    0      0.85      0.00
  -10    1    0     -2.01      0.00
   -9    1    0     -7.43      0.00
   -8    1    0      5.00      0.00
   -7    1    0      3.25      0.00
   -6    1    0    -19.37      0.00
   -5    1    0      9.90      0.00
   -4    1    0     13.99      0.00
   -3    1    0     51.62      0.00
   -2    1    0     61.93      0.00
    1    1    0     17.53      0.00
    2    1    0    -60.90      0.00
    3    1    0     40.62      0.00
    4    1    0     15.13      0.00
    5    1    0     15.23      0.00
    6    1    0    -23.65      0.00
    7    1    0     -8.53      0.00
    8    1    0     13.34      0.00
    9    1    0     -5.29      0.00
   10    1    0     -1.47      0.00
   11    1    0      2.73      0.00
   12    1    0      1.38      0.00
   13    1    0      3.73      0.00
   14    1    0     -0.43      0.00
   15    1    0     -6.93      0.00
   16    1    0      6.67      0.00
   17    1    0     -1.16      0.00
   18    1    0      0.44      0.00
   19    1    0      7.42      0.00
  -20    2    0     -2.71      0.00
  -19    2    0      1.91      0.00
  -18    2    0     -2.54      0.00
  -17    2    0     -2.38      0.00
  -16    2    0      3.55      0.00
  -15    2    0      1.72      0.00
  -14    2    0     -0.27      0.00
  -13    2    0     -6.73      0.00
  -12    2    0      3.96      0.00
  -11    2    0      2.09      0.00
  -10    2    0     -2.34      0.00
   -9    2    0     -1.69      0.00
   -8    2    0      7.66      0.00
   -7    2    0     12.84      0.00
   -6    2    0    -11.67      0.00
   -5    2    0    -14.62      0.00
   -4    2    0     11.52      0.00
   -3    2    0    -61.19      0.00
   -2    2    0     45.73      0.00
   -1    2    0     34.61      0.00
    0    2    0     46.55      0.00
    1    2    0     30.10      0.00
    2    2    0    -71.43      0.00
    3    2    0    -10.64      0.00
    4    2    0     -7.31      0.00
    5    2    0     20.48      0.00
    6    2    0     -3.78      0.00
    7    2    0     -5.27      0.00
    8    2    0     11.04      0.00
    9    2    0     -2.81      0.00
   10    2    0     -3.76      0.00
   11    2    0     -0.44      0.00
   12    2    0     -0.06      0.00
   13    2    0      0.19      0.00
   14    2    0     -0.85      0.00
   15    2    0     -2.94      0.00
   16    2    0      1.55      0.00
   17    2    0     -2.17      0.00
   18    2    0     -3.25      0.00
   19    2    0      6.33      0.00
  -20    3    0     -4.64      0.00
  -19    3    0      1.68      0.00
  -18    3    0      4.96      0.00
  -17    3    0     -4.58      0.00
  -16    3    0      3.37      0.00
  -15    3    0      0.06      0.00
  -14    3    0      0.33      0.00
  -13    3    0     -5.65      0.00
  -12    3    0      0.87      0.00
  -11    3    0      0.36      0.00
  -10    3    0     -1.54      0.00
   -9    3    0     -1.10      0.00
   -8    3    0     -3.64      0.00
   -7    3    0      0.82      0.00
   -6    3    0      4.31      0.00
   -5    3    0    -11.19      0.00
   -4    3    0     60.56      0.00
   -3    3    0      2.81      0.00
   -2    3    0    -83.84      0.00
   -1    3    0    -21.66      0.00
    0    3    0     -8.18      0.00
    1    3    0     40.54      0.00
    2    3    0     -9.90      0.00
    3    3    0     26.39      0.00
    4    3    0     -7.37      0.00
    5    3    0     -0.85      0.00
    6    3    0     -3.20      0.00
    7    3    0     -5.90      0.00
    8    3    0      5.10      0.00
    9    3    0     -1.23      0.00
   10    3    0      1.14      0.00
   11    3    0      1.60      0.00
   12    3    0     -0.31      0.00
   13    3    0      3.63      0.00
   14    3    0     -2.42      0.00
   15    3    0      1.95      0.00
   16    3    0     -2.20      0.00
   17    3    0      0.30      0.00
   18    3    0      2.03      0.00
   19    3    0      5.87      0.00
  -20    4    0     -3.48      0.00
  -19    4    0     -1.12      0.00
  -18    4    0     -1.74      0.00
  -17    4    0      2.31      0.00
  -16    4    0      1.33      0.00
  -15    4    0      0.82      0.00
  -14    4    0      3.36      0.00
  -13    4    0     -3.42      0.00
  -12    4    0      3.17      0.00
  -11    4    0      0.59      0.00
  -10    4    0     -3.04      0.00
   -9    4    0      2.17      0.00
   -8    4    0      5.75      0.00
   -7    4    0      1.21      0.00
   -6    4    0     -9.51      0.00
   -5    4    0    -21.48      0.00
   -4    4    0      9.50      0.00
   -3    4    0     10.19      0.00
   -2    4    0     11.88      0.00
   -1    4    0     32.54      0.00
    0    4    0     -7.66      0.00
    1    4    0      6.93      0.00
    2    4    0    -51.73      0.00
    3    4    0     12.88      0.00
    4    4    0     12.31      0.00
    5    4    0     -4.95      0.00
    6    4    0      1.62      0.00
    7    4    0      1.34      0.00
    8    4    0      2.87      0.00
    9    4    0     -4.31      0.00
   10    4    0     -4.31      0.00
   11    4    0      4.03      0.00
   12    4    0     -2.86      0.00
   13    4    0     -0.31      0.00
   14    4    0     -1.33      0.00
   15    4    0      4.51      0.00
   16    4    0     -2.30      0.00
   17    4    0     -2.17      0.00
   18    4    0     -7.51      0.00
  -20    5    0     -1.19      0.00
  -19    5    0      4.60      0.00
  -18    5    0     -7.40      0.00
  -17    5    0      5.10      0.00
  -16    5    0      0.41      0.00
  -15    5    0     -4.45      0.00
  -14    5    0      1.36      0.00
  -13    5    0     -5.65      0.00
  -12    5    0     -2.50      0.00
  -11    5    0      3.36      0.00
  -10    5    0      2.09      0.00
   -9    5    0     -1.91      0.00
   -8    5    0     -5.32      0.00
   -7    5    0     11.16      0.00
   -6    5    0      2.20      0.00
   -5    5    0     -2.79      0.00
   -4    5    0     11.86      0.00
   -3    5    0    -10.19      0.00
   -2    5    0    -34.12      0.00
   -1    5    0     14.35      0.00
    0    5    0    -12.98      0.00
    1    5    0     38.99      0.00
    2    5    0    -19.56      0.00
    3    5    0     -1.61      0.00
    4    5    0     16.54      0.00
    5    5    0    -11.54      0.00
    6    5    0     -5.80      0.00
    7    5    0      4.12      0.00
    8    5    0      4.32      0.00
    9    5    0      4.15      0.00
   10    5    0     -7.04      0.00
   11    5    0      3.36      0.00
   12    5    0      1.75      0.00
   13    5    0     -1.71      0.00
   14    5    0     -1.28      0.00
   15    5    0      0.74      0.00
   16    5    0     -1.60      0.00
  -20    6    0     -0.92      0.00
  -19    6    0      1.60      0.00
  -18    6    0     -2.26      0.00
  -17    6    0      1.28      0.00
  -16    6    0      5.06      0.00
  -15    6    0      1.69      0.00
  -14    6    0      1.18      0.00
  -13    6    0      2.20      0.00
  -12    6    0     -3.33      0.00
  -11    6    0     -0.20      0.00
  -10    6    0     -0.34      0.00
   -9    6    0      2.60      0.00
   -8    6    0     -0.76      0.00
   -7    6    0     -5.42      0.00
   -6    6    0     -3.30      0.00
   -5    6    0      4.25      0.00
   -4    6    0     -4.47      0.00
   -3    6    0     13.73      0.00
   -2    6    0    -11.78      0.00
   -1    6    0     29.58      0.00
    0    6    0    -19.72      0.00
    1    6    0     -0.65      0.00
    2    6    0    -10.55      0.00
    3    6    0     -6.31      0.00
    4    6    0     19.14      0.00
    5    6    0     -2.08      0.00
    6    6    0     -7.15      0.00
    7    6    0      3.88      0.00
    8    6    0     -4.81      0.00
    9    6    0      5.57      0.00
   10    6    0     -4.79      0.00
   11    6    0      0.03      0.00
   12    6    0      0.28      0.00
   13    6    0     -0.78      0.00
   14    6    0      2.93      0.00
   15    6    0     -1.24      0.00
  -20    7    0      0.98      0.00
  -19    7    0     -5.15      0.00
  -18    7    0      4.92      0.00
  -17    7    0     -1.49      0.00
  -16    7    0     -5.18      0.00
  -15    7    0      3.97      0.00
  -14    7    0     -6.59      0.00
  -13    7    0     -1.31      0.00
  -12    7    0     -2.49      0.00
  -11    7    0      6.13      0.00
  -10    7    0      5.32      0.00
   -9    7    0     -8.51      0.00
   -8    7    0      4.56      0.00
   -7    7    0      6.94      0.00
   -6    7    0     -9.20      0.00
   -5    7    0      3.59      0.00
   -4    7    0      0.45      0.00
   -3    7    0     -2.34      0.00
   -2    7    0    -18.25      0.00
   -1    7    0     13.22      0.00
    0    7    0     14.80      0.00
    1    7    0     -2.78      0.00
    2    7    0     -3.45      0.00
    3    7    0     -6.70      0.00
    4    7    0      6.61      0.00
    5    7    0     -2.96      0.00
    6    7    0     -9.24      0.00
    7    7    0     13.60      0.00
    8    7    0     -1.68      0.00
    9    7    0      3.35      0.00
   10    7    0     -2.57      0.00
   11    7    0     -0.15      0.00
   12    7    0      0.59      0.00
   13    7    0     -4.01      0.00
   14    7    0      4.67      0.00
   15    7    0     -3.21      0.00
  -20    8    0     -0.12      0.00
  -19    8    0     -5.58      0.00
  -18    8    0      2.85      0.00
  -17    8    0      9.06      0.00
  -16    8    0     -4.33      0.00
  -15    8    0      7.15      0.00
  -14    8    0      0.26      0.00
  -13    8    0     -1.98      0.00
  -12    8    0     -5.14      0.00
  -11    8    0     -1.64      0.00
  -10    8    0      8.07      0.00
   -9    8    0     -1.30      0.00
   -8    8    0     -6.67      0.00
   -7    8    0      3.82      0.00
   -6    8    0     -3.64      0.00
   -5    8    0      4.17      0.00
   -4    8    0      4.32      0.00
   -3    8    0      2.59      0.00
   -2    8    0     -5.42      0.00
   -1    8    0    -10.09      0.00
    0    8    0     12.73      0.00
    1    8    0     -8.12      0.00
    2    8    0     -1.67      0.00
    3    8    0      2.19      0.00
    4    8    0      8.47      0.00
    5    8    0      3.28      0.00
    6    8    0    -18.46      0.00
    7    8    0      4.55      0.00
    8    8    0      1.99      0.00
    9    8    0      0.43      0.00
   10    8    0      0.90      0.00
   11    8    0     -2.92      0.00
   12    8    0      3.94      0.00
   13    8    0     -4.21      0.00
   14    8    0      2.08      0.00
   15    8    0      1.10      0.00
  -20    9    0     -2.29      0.00
  -19    9    0     -1.21      0.00
  -18    9    0     -6.41      0.00
  -17    9    0      2.92      0.00
  -16    9    0      0.52      0.00
  -15    9    0     -4.07      0.00
  -14    9    0      1.67      0.00
  -13    9    0     -1.58      0.00
  -12    9    0     -0.30      0.00
  -11    9    0      1.39      0.00
  -10    9    0      0.62      0.00
   -9    9    0     -0.50      0.00
   -8    9    0      3.34      0.00
   -7    9    0      4.37      0.00
   -6    9    0    -14.12      0.00
   -5    9    0      2.69      0.00
   -4    9    0     -3.46      0.00
   -3    9    0      1.01      0.00
   -2    9    0      5.17      0.00
   -1    9    0     -4.31      0.00
    0    9    0     16.40      0.00
    1    9    0     -6.47      0.00
    2    9    0     -6.00      0.00
    3    9    0     -1.47      0.00
    4    9    0     -1.76      0.00
    5    9    0      9.14      0.00
    6    9    0     -4.98      0.00
    7    9    0     -0.28      0.00
    8    9    0      6.21      0.00
    9    9    0     -2.39      0.00
   10    9    0      1.74      0.00
   11    9    0     -3.97      0.00
   12    9    0      1.97      0.00
   13    9    0      3.56      0.00
   14    9    0     -6.74      0.00
  -20   10    0     -0.34      0.00
  -19   10    0      4.18      0.00
  -18   10    0      1.23      0.00
  -17   10    0     -4.43      0.00
  -16   10    0     11.07      0.00
  -15   10    0     -5.58      0.00
  -14   10    0      0.53      0.00
  -13   10    0     -1.41      0.00
  -12   10    0      0.26      0.00
  -11   10    0      0.99      0.00
  -10   10    0      3.40      0.00
   -9   10    0     -7.02      0.00
   -8   10    0      1.58      0.00
   -7   10    0      4.84      0.00
   -6   10    0      0.51      0.00
   -5   10    0      4.77      0.00
   -4   10    0      3.96      0.00
   -3   10    0     -4.50      0.00
   -2   10    0     -5.73      0.00
   -1   10    0     -9.19      0.00
    0   10    0      8.72      0.00
    1   10    0      0.40      0.00
    2   10    0     -2.63      0.00
    3   10    0      7.49      0.00
    4   10    0     -2.35      0.00
    5   10    0     -4.09      0.00
    6   10    0     -1.55      0.00
    7   10    0     -3.94      0.00
    8   10    0      3.54      0.00
    9   10    0      0.70      0.00
   10   10    0      0.42      0.00
   11   10    0      0.38      0.00
   12   10    0     -5.44      0.00
   13   10    0      5.85      0.00
   14   10    0      1.82      0.00
  -20   11    0     -1.53      0.00
  -19   11    0     -2.28      0.00
  -18   11    0      1.68      0.00
  -17   11    0     -6.75      0.00
  -16   11    0      8.11      0.00
  -15   11    0     -1.40      0.00
  -14   11    0     -1.33      0.00
  -13   11    0     -4.83      0.00
  -12   11    0      2.00      0.00
  -11   11    0      1.75      0.00
  -10   11    0      4.28      0.00
   -9   11    0     -8.86      0.00
   -8   11    0      6.51      0.00
   -7   11    0     -5.69      0.00
   -6   11    0     -0.54      0.00
   -5   11    0    -10.94      0.00
   -4   11    0      3.72      0.00
   -3   11    0      5.90      0.00
   -2   11    0      2.03      0.00
   -1   11    0      2.42      0.00
    0   11    0      2.16      0.00
    1   11    0      0.07      0.00
    2   11    0     -6.98      0.00
    3   11    0      1.83      0.00
    4   11    0      6.56      0.00
    5   11    0     -3.42      0.00
    6   11    0     -0.35      0.00
    7   11    0      3.06      0.00
    8   11    0      0.14      0.00
    9   11    0     -0.81      0.00
   10   11    0     -2.43      0.00
   11   11    0      4.19      0.00
   12   11    0      0.90      0.00
   13   11    0     -2.66      0.00
   14   11    0     -4.05      0.00
  -20   12    0      2.68      0.00
  -19   12    0      5.23      0.00
  -18   12    0     -1.93      0.00
  -17   12    0     -1.81      0.00
  -16   12    0     -3.20      0.00
  -15   12    0      3.33      0.00
  -14   12    0      2.30      0.00
  -13   12    0     -2.38      0.00
  -12   12    0     -0.67      0.00
  -11   12    0     -0.03      0.00
  -10   12    0      8.59      0.00
   -9   12    0     -7.75      0.00
   -8   12    0     -0.80      0.00
   -7   12    0      4.17      0.00
   -6   12    0     10.27      0.00
   -5   12    0      0.81      0.00
   -4   12    0     -2.54      0.00
   -3   12    0     -4.53      0.00
   -2   12    0     -8.59      0.00
   -1   12    0      0.56      0.00
    0   12    0      0.88      0.00
    1   12    0      1.82      0.00
    2   12    0      0.89      0.00
    3   12    0     -3.00      0.00
    4   12    0      4.29      0.00
    5   12    0     -1.69      0.00
    6   12    0     -7.75      0.00
    7   12    0      2.46      0.00
    8   12    0      5.41      0.00
    9   12    0     -3.09      0.00
   10   12    0     -2.87      0.00
   11   12    0     -2.40      0.00
   12   12    0      3.03      0.00
   13   12    0      6.97      0.00
  -20   13    0     -6.20      0.00
  -19   13    0      5.40      0.00
  -18   13    0     -2.44      0.00
  -17   13    0     11.92      0.00
  -16   13    0    -10.69      0.00
  -15   13    0      1.74      0.00
  -14   13    0     -0.14      0.00
  -13   13    0     -2.97      0.00
  -12   13    0      3.23      0.00
  -11   13    0     -2.86      0.00
  -10   13    0      1.14      0.00
   -9   13    0      3.50      0.00
   -8   13    0     -7.15      0.00
   -7   13    0     -2.10      0.00
   -6   13    0     -3.28      0.00
   -5   13    0     -0.15      0.00
   -4   13    0      5.46      0.00
   -3   13    0      1.94      0.00
   -2   13    0      0.61      0.00
   -1   13    0      3.53      0.00
    0   13    0     -0.34      0.00
    1   13    0     -0.90      0.00
    2   13    0      2.43      0.00
    3   13    0     -3.92      0.00
    4   13    0      2.81      0.00
    5   13    0      4.56      0.00
    6   13    0     -4.63      0.00
    7   13    0     -2.00      0.00
    8   13    0      9.49      0.00
    9   13    0     -3.18      0.00
   10   13    0     -3.95      0.00
   11   13    0      1.86      0.00
   12   13    0     -0.94      0.00
  -20   14    0     -0.41      0.00
  -19   14    0      3.03      0.00
  -18   14    0    -11.84      0.00
  -17   14    0     12.38      0.00
  -16   14    0     -7.39      0.00
  -15   14    0      1.24      0.00
  -14   14    0      2.93      0.00
  -13   14    0     -4.27      0.00
  -12   14    0      2.06      0.00
  -11   14    0      4.34      0.00
  -10   14    0     -3.04      0.00
   -9   14    0     -0.14      0.00
   -8   14    0      0.38      0.00
   -7   14    0      2.57      0.00
   -6   14    0      5.49      0.00
   -5   14    0     -3.46      0.00
   -4   14    0      1.33      0.00
   -3   14    0     -3.96      0.00
   -2   14    0     -6.48      0.00
   -1   14    0      2.14      0.00
    0   14    0     -3.81      0.00
    1   14    0     -1.65      0.00
    2   14    0      6.49      0.00
    3   14    0     -2.77      0.00
    4   14    0     -1.49      0.00
    5   14    0      2.71      0.00
    6   14    0     -3.11      0.00
    7   14    0     -5.08      0.00
    8   14    0      6.34      0.00
    9   14    0      4.98      0.00
   10   14    0     -9.97      0.00
   11   14    0     -2.22      0.00
   12   14    0      4.30      0.00
  -20   15    0     -0.97      0.00
  -19   15    0      7.02      0.00
  -18   15    0     -3.76      0.00
  -17   15    0      5.47      0.00
  -16   15    0     -1.33      0.00
  -15   15    0     -0.90      0.00
  -14   15    0     -0.59      0.00
  -13   15    0     -1.41      0.00
  -12   15    0     -2.91      0.00
  -11   15    0      3.52      0.00
  -10   15    0      2.17      0.00
   -9   15    0     -3.02      0.00
   -8   15    0     -0.66      0.00
   -7   15    0     -5.25      0.00
   -6   15    0      4.36      0.00
   -5   15    0     -0.82      0.00
   -4   15    0     -0.09      0.00
   -3   15    0      5.87      0.00
   -2   15    0     -0.70      0.00
   -1   15    0      5.42      0.00
    0   15    0      1.05      0.00
    1   15    0     -6.13      0.00
    2   15    0      1.59      0.00
    3   15    0      0.62      0.00
    4   15    0     -1.28      0.00
    5   15    0      2.84      0.00
    6   15    0      0.87      0.00
    7   15    0      0.25      0.00
    8   15    0     -2.61      0.00
    9   15    0      8.11      0.00
   10   15    0     -3.78      0.00
  -19   16    0     -1.66      0.00
  -18   16    0     -0.93      0.00
  -17   16    0     -2.38      0.00
  -16   16    0      0.99      0.00
  -15   16    0      4.12      0.00
  -14   16    0     -0.35      0.00
  -13   16    0      1.60      0.00
  -12   16    0     -4.20      0.00
  -11   16    0      0.36      0.00
  -10   16    0      0.87      0.00
   -9   16    0     -0.42      0.00
   -8   16    0      1.00      0.00
   -7   16    0     -1.41      0.00
   -6   16    0      3.46      0.00
   -5   16    0      1.16      0.00
   -4   16    0     -5.07      0.00
   -3   16    0     -1.67      0.00
   -2   16    0     -0.89      0.00
   -1   16    0     -3.56      0.00
    0   16    0      1.77      0.00
    1   16    0      2.22      0.00
    2   16    0     -0.78      0.00
    3   16    0      0.74      0.00
    4   16    0     -2.62      0.00
    5   16    0     -0.74      0.00
    6   16    0     -4.30      0.00
    7   16    0      4.77      0.00
    8   16    0     -2.43      0.00
    9   16    0      4.70      0.00
  -19   17    0      0.19      0.00
  -18   17    0      2.17      0.00
  -17   17    0     -1.12      0.00
  -16   17    0     -1.84      0.00
  -15   17    0      0.67      0.00
  -14   17    0     -1.03      0.00
  -13   17    0      3.91      0.00
  -12   17    0     -2.08      0.00
  -11   17    0      0.22      0.00
  -10   17    0     -0.03      0.00
   -9   17    0      0.43      0.00
   -8   17    0     -0.53      0.00
   -7   17    0     -3.52      0.00
   -6   17    0      3.10      0.00
   -5   17    0     -0.01      0.00
   -4   17    0      1.54      0.00
   -3   17    0     -1.43      0.00
   -2   17    0      5.34      0.00
   -1   17    0      2.84      0.00
    0   17    0     -5.58      0.00
    1   17    0      0.59      0.00
    2   17    0      0.07      0.00
    3   17    0      2.72      0.00
    4   17    0     -1.97      0.00
    5   17    0      5.06      0.00
    6   17    0     -5.40      0.00
    7   17    0      3.73      0.00
    8   17    0     -1.61      0.00
  -19   18    0     -0.41      0.00
  -18   18    0     -4.46      0.00
  -17   18    0     -0.11      0.00
  -16   18    0      2.51      0.00
  -15   18    0      2.27      0.00
  -14   18    0     -0.26      0.00
  -13   18    0      0.32      0.00
  -12   18    0     -1.74      0.00
  -11   18    0      0.44      0.00
  -10   18    0     -1.79      0.00
   -9   18    0     -1.41      0.00
   -8   18    0      4.23      0.00
   -7   18    0     -0.66      0.00
   -6   18    0      2.42      0.00
   -5   18    0     -3.67      0.00
   -4   18    0     -0.45      0.00
   -3   18    0     -0.89      0.00
   -2   18    0     -5.04      0.00
   -1   18    0      5.18      0.00
    0   18    0      0.61      0.00
    1   18    0     -0.71      0.00
    2   18    0     -1.50      0.00
    3   18    0      2.79      0.00
    4   18    0     -6.68      0.00
    5   18    0      4.49      0.00
    6   18    0     -5.03      0.00
    9   18    0      0.01      0.00
  -18   19    0     -2.80      0.00
  -17   19    0     -5.35      0.00
  -16   19    0     -0.61      0.00
  -15   19    0      0.94      0.00
  -14   19    0      1.78      0.00
  -13   19    0      2.78      0.00
  -12   19    0     -2.47      0.00
  -11   19    0      2.81      0.00
  -10   19    0      0.42      0.00
   -9   19    0     -5.05      0.00
   -8   19    0     -2.90      0.00
   -7   19    0      2.77      0.00
   -6   19    0      4.20      0.00
   -5   19    0     -0.91      0.00
   -4   19    0     -3.82      0.00
   -3   19    0      6.34      0.00
   -2   19    0     -2.45      0.00
   -1   19    0     -2.26      0.00
    0   19    0      0.81      0.00
    1   19    0      1.17      0.00
    2   19    0     -0.49      0.00
    3   19    0      5.22      0.00
    4   19    0     -3.52      0.00
    5   19    0      2.00      0.00
    7   19    0     -0.95      0.00
  -17   20    0     -3.99      0.00
  -16   20    0     -1.10      0.00
  -15   20    0      4.48      0.00
  -14   20    0     -3.68      0.00
  -13   20    0      1.81      0.00
  -12   20    0     -2.04      0.00
  -11   20    0      1.97      0.00
  -10   20    0      1.24      0.00
   -9   20    0      1.83      0.00
   -8   20    0     -3.00      0.00
   -7   20    0     -0.28      0.00
   -6   20    0      2.78      0.00
   -5   20    0      0.07      0.00
   -4   20    0     -5.62      0.00
   -3   20    0      3.02      0.00
   -2   20    0      2.12      0.00
   -1   20    0     -0.84      0.00
    0   20    0     -1.67      0.00
    1   20    0     -0.14      0.00
    2   20    0     -3.45      0.00
    3   20    0      2.95      0.00
    4   20    0      2.37      0.00
    5   20    0     -7.51      0.00
    6   20    0      2.48      0.00
  -17   21    0     -1.68      0.00
  -16   21    0     -8.08      0.00
  -15   21    0      6.53      0.00
  -14   21    0      0.80      0.00
  -13   21    0     -0.19      0.00
  -12   21    0     -3.92      0.00
  -11   21    0      2.57      0.00
  -10   21    0      1.16      0.00
   -9   21    0     -2.96      0.00
   -8   21    0     -1.82      0.00
   -7   21    0     -0.54      0.00
   -6   21    0      4.66      0.00
   -5   21    0      1.56      0.00
   -4   21    0     -4.54      0.00
   -3   21    0      0.93      0.00
   -2   21    0     -0.31      0.00
   -1   21    0      1.05      0.00
    0   21    0     -0.48      0.00
    1   21    0      3.64      0.00
    2   21    0     -4.01      0.00
    3   21    0     -2.57      0.00
    4   21    0     11.81      0.00
  -16   22    0     -4.00      0.00
  -15   22    0     -2.20      0.00
  -14   22    0      1.32      0.00
  -13   22    0      5.12      0.00
  -12   22    0     -3.25      0.00
  -11   22    0     -4.43      0.00
  -10   22    0      6.32      0.00
   -9   22    0      2.14      0.00
   -8   22    0     -1.25      0.00
   -7   22    0     -2.88      0.00
   -6   22    0     -1.59      0.00
   -5   22    0      2.36      0.00
   -4   22    0     -0.89      0.00
   -3   22    0      2.51      0.00
   -2   22    0     -0.76      0.00
   -1   22    0      0.49      0.00
    0   22    0     -3.57      0.00
    1   22    0      2.42      0.00
    2   22    0      1.05      0.00
    3   22    0     -8.95      0.00
  -14   23    0     -4.69      0.00
  -13   23    0      1.42      0.00
  -12   23    0      5.11      0.00
  -11   23    0     -4.54      0.00
  -10   23    0     -2.26      0.00
   -9   23    0      0.88      0.00
   -8   23    0      0.57      0.00
   -7   23    0      5.17      0.00
   -6   23    0     -1.31      0.00
   -5   23    0     -3.35      0.00
   -4   23    0     -1.70      0.00
   -3   23    0      2.27      0.00
   -2   23    0     -1.14      0.00
   -1   23    0      2.48      0.00
    0   23    0      0.72      0.00
    1   23    0     -2.97      0.00
    2   23    0      4.21      0.00
  -12   24    0     -0.65      0.00
  -11   24    0      1.56      0.00
  -10   24    0     -0.47      0.00
   -9   24    0      0.90      0.00
   -8   24    0     -3.26      0.00
   -7   24    0      0.34      0.00
   -6   24    0      3.88      0.00
   -5   24    0     -0.94      0.00
   -4   24    0     -2.66      0.00
   -3   24    0      2.71      0.00
   -2   24    0     -0.74      0.00
   -1   24    0     -1.68      0.00
  -10   25    0     -3.67      0.00
   -9   25    0      0.70      0.00
   -8   25    0      4.26      0.00
   -7   25    0     -2.01      0.00
   -6   25    0     -0.02      0.00
   -5   25    0      0.79      0.00
   -4   25    0     -1.85      0.00
    3  -25    1      3.00      0.00
    4  -25    1     -2.90      0.00
    5  -25    1     -0.61      0.00
    6  -25    1     -0.39      0.00
    7  -25    1     -1.66      0.00
    8  -25    1      3.54      0.00
    9  -25    1      3.52      0.00
   10  -25    1     -2.07      0.00
    0  -24    1      6.11      0.00
    1  -24    1     -3.73      0.00
    2  -24    1     -2.29      0.00
    3  -24    1      4.53      0.00
    4  -24    1     -1.21      0.00
    5  -24    1     -2.03      0.00
    6  -24    1      0.64      0.00
    7  -24    1      1.57      0.00
    8  -24    1     -2.52      0.00
    9  -24    1     -0.72      0.00
   10  -24    1      1.54      0.00
   11  -24    1      0.00      0.00
   12  -24    1      2.35      0.00
   -2  -23    1      2.86      0.00
   -1  -23    1     -4.30      0.00
    0  -23    1      1.92      0.00
    1  -23    1      0.57      0.00
    2  -23    1     -2.17      0.00
    3  -23    1      4.32      0.00
    4  -23    1      0.23      0.00
    5  -23    1     -1.60      0.00
    6  -23    1     -4.45      0.00
    7  -23    1      2.00      0.00
    8  -23    1      4.91      0.00
    9  -23    1      1.12      0.00
   10  -23    1     -2.57      0.00
   11  -23    1     -5.44      0.00
   12  -23    1      4.59      0.00
   13  -23    1      3.88      0.00
   14  -23    1     -3.19      0.00
   -4  -22    1      6.67      0.00
   -3  -22    1     -3.10      0.00
   -2  -22    1      0.20      0.00
   -1  -22    1      1.24      0.00
    0  -22    1     -0.17      0.00
    1  -22    1     -0.44      0.00
    2  -22    1     -3.98      0.00
    3  -22    1      2.65      0.00
    4  -22    1     -0.77      0.00
    5  -22    1      3.84      0.00
    6  -22    1      0.66      0.00
    7  -22    1     -6.06      0.00
    8  -22    1     -1.67      0.00
    9  -22    1      2.13      0.00
   10  -22    1      4.03      0.00
   11  -22    1      1.02      0.00
   12  -22    1     -4.84      0.00
   13  -22    1      0.47      0.00
   14  -22    1      5.06      0.00
   15  -22    1     -0.82      0.00
   -5  -21    1     -4.85      0.00
   -4  -21    1      3.11      0.00
   -3  -21    1      2.23      0.00
   -2  -21    1     -2.51      0.00
   -1  -21    1     -1.00      0.00
    0  -21    1      0.20      0.00
    1  -21    1      2.36      0.00
    2  -21    1     -0.79      0.00
    3  -21    1      1.75      0.00
    4  -21    1     -4.28      0.00
    5  -21    1     -1.19      0.00
    6  -21    1      4.52      0.00
    7  -21    1      1.70      0.00
    8  -21    1     -1.05      0.00
    9  -21    1     -0.55      0.00
   10  -21    1     -6.49      0.00
   11  -21    1      5.42      0.00
   12  -21    1      1.35      0.00
   13  -21    1     -6.16      0.00
   14  -21    1      1.03      0.00
   15  -21    1      6.28      0.00
   16  -21    1     -2.48      0.00
   -6  -20    1      0.74      0.00
   -5  -20    1      0.11      0.00
   -4  -20    1     -4.27      0.00
   -3  -20    1      4.21      0.00
   -2  -20    1      1.44      0.00
   -1  -20    1      0.71      0.00
    0  -20    1     -2.39      0.00
    1  -20    1     -2.22      0.00
    2  -20    1      1.58      0.00
    3  -20    1      3.45      0.00
    4  -20    1     -2.83      0.00
    5  -20    1     -1.37      0.00
    6  -20    1      1.71      0.00
    7  -20    1      0.57      0.00
    8  -20    1     -3.64      0.00
    9  -20    1      4.77      0.00
   10  -20    1     -1.88      0.00
   11  -20    1      0.84      0.00
   12  -20    1      2.22      0.00
   13  -20    1     -1.81      0.00
   14  -20    1     -1.69      0.00
   15  -20    1      3.32      0.00
   16  -20    1      1.76      0.00
   17  -20    1     -4.79      0.00
   -8  -19    1     -6.06      0.00
   -7  -19    1      0.43      0.00
   -6  -19    1     -3.00      0.00
   -5  -19    1      5.76      0.00
   -4  -19    1     -6.68      0.00
   -3  -19    1      1.74      0.00
   -2  -19    1     -1.13      0.00
   -1  -19    1      2.23      0.00
    0  -19    1      2.64      0.00
    1  -19    1     -3.60      0.00
    2  -19    1     -1.90      0.00
    3  -19    1      3.85      0.00
    4  -19    1     -0.84      0.00
    5  -19    1     -5.36      0.00
    6  -19    1      4.51      0.00
    7  -19    1      3.27      0.00
    8  -19    1      0.08      0.00
    9  -19    1     -3.86      0.00
   10  -19    1     -2.39      0.00
   11  -19    1      1.52      0.00
   12  -19    1     -0.08      0.00
   13  -19    1     -1.81      0.00
   14  -19    1      0.93      0.00
   15  -19    1      2.90      0.00
   16  -19    1      3.69      0.00
   17  -19    1     -4.51      0.00
   18  -19    1     -4.75      0.00
   -9  -18    1      4.49      0.00
   -8  -18    1     -0.36      0.00
   -7  -18    1      4.57      0.00
   -6  -18    1     -5.25      0.00
   -5  -18    1      5.42      0.00
   -4  -18    1     -3.85      0.00
   -3  -18    1      0.88      0.00
   -2  -18    1     -0.06      0.00
   -1  -18    1     -2.15      0.00
    0  -18    1      2.24      0.00
    1  -18    1      3.11      0.00
    2  -18    1      0.22      0.00
    3  -18    1     -3.06      0.00
    4  -18    1      4.39      0.00
    5  -18    1     -7.37      0.00
    6  -18    1      2.71      0.00
    7  -18    1     -3.27      0.00
    8  -18    1      3.68      0.00
    9  -18    1      2.91      0.00
   10  -18    1     -2.66      0.00
   11  -18    1     -0.04      0.00
   12  -18    1      1.13      0.00
   13  -18    1     -2.72      0.00
   14  -18    1     -2.56      0.00
   15  -18    1      3.34      0.00
   16  -18    1      2.94      0.00
   17  -18    1      1.76      0.00
   18  -18    1     -0.69      0.00
  -10  -17    1     -5.24      0.00
   -9  -17    1      2.58      0.00
   -7  -17    1      4.18      0.00
   -6  -17    1     -3.14      0.00
   -5  -17    1      0.86      0.00
   -4  -17    1      0.72      0.00
   -3  -17    1     -2.13      0.00
   -2  -17    1      3.07      0.00
   -1  -17    1     -1.00      0.00
    0  -17    1     -4.26      0.00
    1  -17    1     -2.87      0.00
    2  -17    1      6.71      0.00
    3  -17    1     -3.54      0.00
    4  -17    1      3.98      0.00
    5  -17    1     -1.73      0.00
    6  -17    1      4.00      0.00
    7  -17    1      0.51      0.00
    8  -17    1     -4.45      0.00
    9  -17    1      2.86      0.00
   10  -17    1     -0.28      0.00
   11  -17    1     -2.06      0.00
   12  -17    1      1.06      0.00
   13  -17    1      1.19      0.00
   14  -17    1     -2.95      0.00
   15  -17    1      2.47      0.00
   16  -17    1     -1.51      0.00
   17  -17    1     -1.76      0.00
   18  -17    1      3.55      0.00
   19  -17    1     -2.42      0.00
  -11  -16    1      1.44      0.00
   -7  -16    1      2.57      0.00
   -6  -16    1      1.07      0.00
   -5  -16    1     -2.38      0.00
   -4  -16    1      0.87      0.00
   -3  -16    1     -3.33      0.00
   -2  -16    1      1.97      0.00
   -1  -16    1      0.74      0.00
    0  -16    1      3.78      0.00
    1  -16    1     -1.05      0.00
    2  -16    1      0.97      0.00
    3  -16    1     -2.60      0.00
    4  -16    1     -3.72      0.00
    5  -16    1     -1.12      0.00
    6  -16    1     -1.52      0.00
    7  -16    1      3.70      0.00
    8  -16    1     -2.31      0.00
    9  -16    1     -0.07      0.00
   10  -16    1      3.29      0.00
   11  -16    1     -1.38      0.00
   12  -16    1     -1.34      0.00
   13  -16    1     -0.87      0.00
   14  -16    1      0.29      0.00
   15  -16    1      2.95      0.00
   16  -16    1     -0.92      0.00
   17  -16    1      1.64      0.00
   18  -16    1      0.00      0.00
   19  -16    1     -2.93      0.00
  -12  -15    1      0.83      0.00
   -9  -15    1     -4.90      0.00
   -8  -15    1      3.36      0.00
   -7  -15    1     -1.58      0.00
   -6  -15    1      1.11      0.00
   -5  -15    1      1.52      0.00
   -4  -15    1      0.71      0.00
   -3  -15    1     -1.67      0.00
   -2  -15    1      4.47      0.00
   -1  -15    1     -6.32      0.00
    0  -15    1     -5.27      0.00
    1  -15    1      4.73      0.00
    2  -15    1     -0.29      0.00
    3  -15    1      2.10      0.00
    4  -15    1      3.61      0.00
    5  -15    1      2.16      0.00
    6  -15    1      0.48      0.00
    7  -15    1      1.93      0.00
    8  -15    1     -1.31      0.00
    9  -15    1     -4.62      0.00
   10  -15    1      1.92      0.00
   11  -15    1      1.19      0.00
   12  -15    1      1.35      0.00
   13  -15    1     -4.62      0.00
   14  -15    1      1.01      0.00
   15  -15    1      1.81      0.00
   16  -15    1     -7.27      0.00
   17  -15    1      6.48      0.00
   18  -15    1     -3.34      0.00
   19  -15    1      4.07      0.00
  -13  -14    1      4.45      0.00
  -10  -14    1      0.71      0.00
   -9  -14    1     -7.64      0.00
   -8  -14    1      7.92      0.00
   -7  -14    1     -0.17      0.00
   -6  -14    1     -2.90      0.00
   -5  -14    1      0.99      0.00
   -4  -14    1     -0.68      0.00
   -3  -14    1     -4.66      0.00
   -2  -14    1      6.24      0.00
   -1  -14    1      3.92      0.00
    0  -14    1     -4.12      0.00
    1  -14    1      4.98      0.00
    2  -14    1     -0.92      0.00
    3  -14    1    -10.83      0.00
    4  -14    1     -0.47      0.00
    5  -14    1     -1.24      0.00
    6  -14    1     -3.31      0.00
    7  -14    1      5.21      0.00
    8  -14    1      1.75      0.00
    9  -14    1     -0.75      0.00
   10  -14    1     -0.97      0.00
   11  -14    1      0.19      0.00
   12  -14    1      6.05      0.00
   13  -14    1     -3.48      0.00
   14  -14    1     -0.80      0.00
   15  -14    1      5.27      0.00
   16  -14    1     -8.74      0.00
   17  -14    1      9.23      0.00
   18  -14    1     -6.86      0.00
   19  -14    1      2.12      0.00
   20  -14    1     -1.93      0.00
  -11  -13    1      0.51      0.00
  -10  -13    1      3.48      0.00
   -9  -13    1     -9.79      0.00
   -8  -13    1      4.14      0.00
   -7  -13    1      2.72      0.00
   -6  -13    1     -3.07      0.00
   -5  -13    1      0.77      0.00
   -4  -13    1      3.10      0.00
   -3  -13    1     -0.41      0.00
   -2  -13    1     -1.49      0.00
   -1  -13    1     -0.53      0.00
    0  -13    1     -3.37      0.00
    1  -13    1     -0.31      0.00
    2  -13    1      7.34      0.00
    3  -13    1     -2.18      0.00
    4  -13    1      2.78      0.00
    5  -13    1      9.25      0.00
    6  -13    1     -3.75      0.00
    7  -13    1     -1.53      0.00
    8  -13    1     -3.37      0.00
    9  -13    1     -2.12      0.00
   10  -13    1      1.75      0.00
   11  -13    1     -4.86      0.00
   12  -13    1      2.65      0.00
   13  -13    1      2.65      0.00
   14  -13    1     -3.17      0.00
   15  -13    1      3.13      0.00
   16  -13    1     -6.78      0.00
   17  -13    1      1.99      0.00
   18  -13    1     -2.07      0.00
   19  -13    1      7.05      0.00
   20  -13    1      0.07      0.00
  -12  -12    1      3.22      0.00
  -11  -12    1     -2.15      0.00
  -10  -12    1      2.04      0.00
   -9  -12    1     -3.57      0.00
   -8  -12    1      0.88      0.00
   -7  -12    1      5.04      0.00
   -6  -12    1     -1.78      0.00
   -5  -12    1     -4.62      0.00
   -4  -12    1     -2.33      0.00
   -3  -12    1      1.95      0.00
   -2  -12    1     -0.31      0.00
   -1  -12    1      1.00      0.00
    0  -12    1      7.27      0.00
    1  -12    1     -2.21      0.00
    2  -12    1     -0.81      0.00
    3  -12    1     -4.58      0.00
    4  -12    1    -11.84      0.00
    5  -12    1     -0.65      0.00
    6  -12    1      5.89      0.00
    7  -12    1      4.08      0.00
    8  -12    1      6.27      0.00
    9  -12    1     -8.07      0.00
   10  -12    1      4.48      0.00
   11  -12    1      3.39      0.00
   12  -12    1     -2.83      0.00
   13  -12    1      0.47      0.00
   14  -12    1     -1.06      0.00
   15  -12    1      1.07      0.00
   16  -12    1      5.83      0.00
   17  -12    1     -4.61      0.00
   18  -12    1     -3.82      0.00
   19  -12    1      0.38      0.00
   20  -12    1      8.20      0.00
  -13  -11    1     -5.57      0.00
  -12  -11    1      2.47      0.00
  -11  -11    1      1.84      0.00
  -10  -11    1     -1.25      0.00
   -9  -11    1     -1.35      0.00
   -8  -11    1     -1.11      0.00
   -7  -11    1      1.15      0.00
   -6  -11    1      2.11      0.00
   -5  -11    1     -0.50      0.00
   -4  -11    1      1.02      0.00
   -3  -11    1      4.93      0.00
   -2  -11    1     -2.30      0.00
   -1  -11    1    -10.16      0.00
    0  -11    1      5.61      0.00
    1  -11    1     -1.60      0.00
    2  -11    1     -0.41      0.00
    3  -11    1      9.97      0.00
    4  -11    1      6.12      0.00
    5  -11    1     -1.39      0.00
    6  -11    1     -7.29      0.00
    7  -11    1     -5.55      0.00
    8  -11    1      5.34      0.00
    9  -11    1     -5.56      0.00
   10  -11    1     -4.37      0.00
   11  -11    1      4.93      0.00
   12  -11    1      3.46      0.00
   13  -11    1     -0.60      0.00
   14  -11    1     -1.85      0.00
   15  -11    1     -7.15      0.00
   16  -11    1      8.23      0.00
   17  -11    1     -3.82      0.00
   18  -11    1      2.81      0.00
   19  -11    1     -4.99      0.00
   20  -11    1      5.56      0.00
  -13  -10    1      0.97      0.00
  -12  -10    1     -1.28      0.00
  -11  -10    1     -0.63      0.00
  -10  -10    1      0.05      0.00
   -9  -10    1     -0.96      0.00
   -8  -10    1      4.92      0.00
   -7  -10    1      0.71      0.00
   -6  -10    1     -2.22      0.00
   -5  -10    1     -4.44      0.00
   -4  -10    1     -5.14      0.00
   -3  -10    1      1.63      0.00
   -2  -10    1      6.00      0.00
   -1  -10    1     -5.02      0.00
    0  -10    1      9.70      0.00
    1  -10    1      2.96      0.00
    2  -10    1     -8.92      0.00
    3  -10    1     -9.46      0.00
    4  -10    1     -3.88      0.00
    5  -10    1     11.83      0.00
    6  -10    1     -4.17      0.00
    7  -10    1      7.60      0.00
    8  -10    1      2.10      0.00
    9  -10    1     -2.12      0.00
   10  -10    1     -1.95      0.00
   11  -10    1      0.55      0.00
   12  -10    1      0.67      0.00
   13  -10    1      0.26      0.00
   14  -10    1      1.14      0.00
   15  -10    1     -4.16      0.00
   16  -10    1      3.87      0.00
   17  -10    1     -1.19      0.00
   18  -10    1      3.37      0.00
   19  -10    1     -2.53      0.00
   20  -10    1      5.01      0.00
  -14   -9    1     -2.56      0.00
  -13   -9    1     -0.62      0.00
  -12   -9    1      3.53      0.00
  -11   -9    1     -2.23      0.00
  -10   -9    1     -0.03      0.00
   -9   -9    1     -4.01      0.00
   -8   -9    1      1.73      0.00
   -7   -9    1      4.51      0.00
   -6   -9    1     -2.22      0.00
   -5   -9    1      3.25      0.00
   -4   -9    1      6.32      0.00
   -3   -9    1     -3.73      0.00
   -2   -9    1     -3.45      0.00
   -1   -9    1     -7.59      0.00
    0   -9    1     -0.18      0.00
    1   -9    1      6.05      0.00
    2   -9    1      6.65      0.00
    3   -9    1      2.68      0.00
    4   -9    1     -3.12      0.00
    5   -9    1      5.82      0.00
    6   -9    1    -13.15      0.00
    7   -9    1     -2.71      0.00
    8   -9    1      2.47      0.00
    9   -9    1      0.84      0.00
   10   -9    1      0.99      0.00
   11   -9    1      2.13      0.00
   12   -9    1     -0.04      0.00
   13   -9    1      0.96      0.00
   14   -9    1     -1.78      0.00
   15   -9    1      0.57      0.00
   16   -9    1     -5.05      0.00
   17   -9    1      2.07      0.00
   18   -9    1      3.34      0.00
   19   -9    1     -4.62      0.00
   20   -9    1      0.33      0.00
  -14   -8    1      3.77      0.00
  -13   -8    1     -2.90      0.00
  -12   -8    1      1.61      0.00
  -11   -8    1     -1.12      0.00
  -10   -8    1     -1.11      0.00
   -9   -8    1      0.94      0.00
   -8   -8    1      0.73      0.00
   -7   -8    1      6.79      0.00
   -6   -8    1     -7.30      0.00
   -5   -8    1    -13.78      0.00
   -4   -8    1      9.87      0.00
   -3   -8    1      6.08      0.00
   -2   -8    1     -5.08      0.00
   -1   -8    1      2.64      0.00
    0   -8    1     -0.67      0.00
    1   -8    1      1.43      0.00
    2   -8    1     -7.98      0.00
    3   -8    1     -5.45      0.00
    4   -8    1      4.84      0.00
    5   -8    1      3.84      0.00
    6   -8    1      6.80      0.00
    7   -8    1      0.28      0.00
    8   -8    1     -7.27      0.00
    9   -8    1     -3.91      0.00
   10   -8    1      4.80      0.00
   11   -8    1      2.90      0.00
   12   -8    1     -4.58      0.00
   13   -8    1     -0.27      0.00
   14   -8    1     -2.65      0.00
   15   -8    1      6.40      0.00
   16   -8    1     -5.33      0.00
   17   -8    1      0.72      0.00
   18   -8    1      9.12      0.00
   19   -8    1     -4.32      0.00
   20   -8    1      3.13      0.00
  -15   -7    1     -3.04      0.00
  -14   -7    1     -0.19      0.00
  -13   -7    1     -0.09      0.00
  -12   -7    1      1.22      0.00
  -11   -7    1      0.54      0.00
  -10   -7    1     -4.29      0.00
   -9   -7    1     -1.07      0.00
   -8   -7    1     -0.03      0.00
   -7   -7    1      6.24      0.00
   -6   -7    1      9.67      0.00
   -5   -7    1    -13.14      0.00
   -4   -7    1      4.03      0.00
   -3   -7    1      9.10      0.00
   -2   -7    1    -15.84      0.00
   -1   -7    1     -0.46      0.00
    0   -7    1     -3.21      0.00
    1   -7    1     27.51      0.00
    2   -7    1     -1.62      0.00
    3   -7    1    -12.92      0.00
    4   -7    1      2.69      0.00
    5   -7    1     -3.32      0.00
    6   -7    1     -6.05      0.00
    7   -7    1      5.13      0.00
    8   -7    1      3.21      0.00
    9   -7    1     -3.12      0.00
   10   -7    1      0.07      0.00
   11   -7    1      6.61      0.00
   12   -7    1      1.34      0.00
   13   -7    1     -1.54      0.00
   14   -7    1     -3.59      0.00
   15   -7    1      2.30      0.00
   16   -7    1     -2.63      0.00
   17   -7    1     -6.84      0.00
   18   -7    1      6.79      0.00
   19   -7    1      0.91      0.00
   20   -7    1     -0.88      0.00
  -15   -6    1      3.63      0.00
  -14   -6    1     -0.65      0.00
  -13   -6    1     -1.01      0.00
  -12   -6    1      2.07      0.00
  -11   -6    1      1.11      0.00
  -10   -6    1     -2.68      0.00
   -9   -6    1     -2.83      0.00
   -8   -6    1      4.26      0.00
   -7   -6    1     -6.09      0.00
   -6   -6    1      4.29      0.00
   -5   -6    1     -7.42      0.00
   -4   -6    1      0.82      0.00
   -3   -6    1     20.83      0.00
   -2   -6    1    -13.03      0.00
   -1   -6    1      0.79      0.00
    0   -6    1    -31.64      0.00
    1   -6    1      9.57      0.00
    2   -6    1     13.32      0.00
    3   -6    1     -7.70      0.00
    4   -6    1      9.22      0.00
    5   -6    1      6.58      0.00
    6   -6    1     -2.15      0.00
    7   -6    1     -2.43      0.00
    8   -6    1     -8.38      0.00
    9   -6    1      1.74      0.00
   10   -6    1     -0.01      0.00
   11   -6    1     -0.46      0.00
   12   -6    1      1.79      0.00
   13   -6    1     -3.58      0.00
   14   -6    1      0.89      0.00
   15   -6    1      1.42      0.00
   16   -6    1      5.30      0.00
   17   -6    1     -2.87      0.00
   18   -6    1     -4.33      0.00
   19   -6    1      7.24      0.00
   20   -6    1      1.13      0.00
  -17   -5    1      7.81      0.00
  -16   -5    1     -2.49      0.00
  -15   -5    1      1.46      0.00
  -14   -5    1     -2.48      0.00
  -13   -5    1     -2.94      0.00
  -12   -5    1      2.16      0.00
  -11   -5    1      2.79      0.00
  -10   -5    1     -0.29      0.00
   -9   -5    1     -7.94      0.00
   -8   -5    1     10.79      0.00
   -7   -5    1      0.50      0.00
   -6   -5    1     -2.57      0.00
   -5   -5    1     -0.19      0.00
   -4   -5    1     -8.91      0.00
   -3   -5    1     17.70      0.00
   -2   -5    1    -18.18      0.00
   -1   -5    1     17.70      0.00
    0   -5    1     21.49      0.00
    1   -5    1    -10.85      0.00
    2   -5    1     10.79      0.00
    3   -5    1    -33.78      0.00
    4   -5    1      4.22      0.00
    5   -5    1     -0.84      0.00
    6   -5    1     -6.03      0.00
    7   -5    1     16.24      0.00
    8   -5    1      0.65      0.00
    9   -5    1     -3.23      0.00
   10   -5    1      1.19      0.00
   11   -5    1      0.10      0.00
   12   -5    1      6.16      0.00
   13   -5    1     -6.59      0.00
   14   -5    1     -1.40      0.00
   15   -5    1     -3.27      0.00
   16   -5    1      2.06      0.00
   17   -5    1      2.82      0.00
   18   -5    1     -4.71      0.00
   19   -5    1      3.52      0.00
   20   -5    1     -1.47      0.00
  -18   -4    1     -4.32      0.00
  -17   -4    1     -2.59      0.00
  -16   -4    1     -1.02      0.00
  -15   -4    1      5.89      0.00
  -14   -4    1     -0.11      0.00
  -13   -4    1     -0.51      0.00
  -12   -4    1     -1.22      0.00
  -11   -4    1      0.01      0.00
  -10   -4    1      3.98      0.00
   -9   -4    1    -11.42      0.00
   -8   -4    1      3.75      0.00
   -7   -4    1      5.09      0.00
   -6   -4    1    -10.49      0.00
   -5   -4    1      7.60      0.00
   -4   -4    1     -1.71      0.00
   -3   -4    1     26.48      0.00
   -2   -4    1    -23.98      0.00
   -1   -4    1    -55.11      0.00
    0   -4    1     38.76      0.00
    1   -4    1    -28.86      0.00
    2   -4    1     23.65      0.00
    3   -4    1     26.63      0.00
    4   -4    1      6.22      0.00
    5   -4    1      0.82      0.00
    6   -4    1    -20.43      0.00
    7   -4    1     -4.02      0.00
    8   -4    1      6.00      0.00
    9   -4    1     -2.26      0.00
   10   -4    1      1.65      0.00
   11   -4    1     -2.73      0.00
   12   -4    1      6.48      0.00
   13   -4    1     -3.26      0.00
   14   -4    1     -0.26      0.00
   15   -4    1      0.68      0.00
   16   -4    1      2.30      0.00
   17   -4    1     -1.93      0.00
   18   -4    1      1.29      0.00
   19   -4    1     -0.41      0.00
   20   -4    1     -0.73      0.00
  -19   -3    1      2.40      0.00
  -18   -3    1      5.32      0.00
  -17   -3    1      0.96      0.00
  -16   -3    1     -3.86      0.00
  -15   -3    1     -0.93      0.00
  -14   -3    1     -3.12      0.00
  -13   -3    1      0.92      0.00
  -12   -3    1      3.31      0.00
  -11   -3    1     -2.25      0.00
  -10   -3    1      5.66      0.00
   -9   -3    1     -2.74      0.00
   -8   -3    1      1.20      0.00
   -7   -3    1      7.85      0.00
   -6   -3    1    -15.08      0.00
   -5   -3    1      0.60      0.00
   -4   -3    1     -8.68      0.00
   -3   -3    1     15.74      0.00
   -2   -3    1     29.44      0.00
   -1   -3    1    -49.40      0.00
    0   -3    1    111.23      0.00
    1   -3    1    -19.16      0.00
    2   -3    1   -108.68      0.00
    3   -3    1      5.95      0.00
    4   -3    1     14.50      0.00
    5   -3    1     14.49      0.00
    6   -3    1     -3.03      0.00
    7   -3    1      1.49      0.00
    8   -3    1     11.02      0.00
    9   -3    1     -7.74      0.00
   10   -3    1     -2.22      0.00
   11   -3    1      0.18      0.00
   12   -3    1      3.57      0.00
   13   -3    1     -2.59      0.00
   14   -3    1     -4.97      0.00
   15   -3    1     -1.01      0.00
   16   -3    1      5.35      0.00
   17   -3    1     -2.46      0.00
   18   -3    1      2.46      0.00
   19   -3    1      2.04      0.00
   20   -3    1     -1.02      0.00
  -19   -2    1      1.59      0.00
  -18   -2    1      0.03      0.00
  -17   -2    1      0.02      0.00
  -16   -2    1      5.07      0.00
  -15   -2    1     -0.56      0.00
  -14   -2    1      0.07      0.00
  -13   -2    1     -3.92      0.00
  -12   -2    1      3.29      0.00
  -11   -2    1     -1.66      0.00
  -10   -2    1     -4.51      0.00
   -9   -2    1     -0.81      0.00
   -8   -2    1      2.96      0.00
   -7   -2    1      7.41      0.00
   -6   -2    1    -11.68      0.00
   -5   -2    1      7.99      0.00
   -4   -2    1     18.27      0.00
   -3   -2    1    -15.00      0.00
   -2   -2    1     -2.69      0.00
   -1   -2    1   -142.69      0.00
    0   -2    1     97.72      0.00
    1   -2    1     59.36      0.00
    2   -2    1      4.58      0.00
    3   -2    1      9.03      0.00
    4   -2    1    -20.05      0.00
    5   -2    1      7.74      0.00
    6   -2    1    -18.04      0.00
    7   -2    1    -10.93      0.00
    8   -2    1     18.32      0.00
    9   -2    1      1.00      0.00
   10   -2    1     -3.97      0.00
   11   -2    1      2.40      0.00
   12   -2    1      2.97      0.00
   13   -2    1      1.77      0.00
   14   -2    1     -4.41      0.00
   15   -2    1     -3.11      0.00
   16   -2    1      2.70      0.00
   17   -2    1      2.80      0.00
   18   -2    1     -6.02      0.00
   19   -2    1      1.64      0.00
   20   -2    1      3.31      0.00
  -19   -1    1      1.40      0.00
  -18   -1    1      5.08      0.00
  -17   -1    1     -4.92      0.00
  -16   -1    1      4.17      0.00
  -15   -1    1     -3.39      0.00
  -14   -1    1      0.01      0.00
  -13   -1    1     -2.47      0.00
  -12   -1    1      2.65      0.00
  -11   -1    1      6.62      0.00
  -10   -1    1     -5.23      0.00
   -9   -1    1     -3.68      0.00
   -8   -1    1      7.67      0.00
   -7   -1    1      7.30      0.00
   -6   -1    1    -19.89      0.00
   -5   -1    1    -21.72      0.00
   -4   -1    1     36.38      0.00
   -3   -1    1     10.97      0.00
   -2   -1    1     47.17      0.00
   -1   -1    1    -92.45      0.00
    1   -1    1   -127.66      0.00
    2   -1    1    -77.64      0.00
    3   -1    1     59.22      0.00
    4   -1    1     -8.51      0.00
    5   -1    1     23.05      0.00
    6   -1    1      1.78      0.00
    7   -1    1    -14.50      0.00
    8   -1    1      9.73      0.00
    9   -1    1     -2.63      0.00
   10   -1    1     -6.19      0.00
   11   -1    1      1.50      0.00
   12   -1    1      1.05      0.00
   13   -1    1      4.43      0.00
   14   -1    1     -3.47      0.00
   15   -1    1     -4.79      0.00
   16   -1    1      1.53      0.00
   17   -1    1      6.51      0.00
   18   -1    1     -2.57      0.00
   19   -1    1      3.22      0.00
   20   -1    1      3.55      0.00
  -20    0    1     -3.70      0.00
  -19    0    1     -4.13      0.00
  -18    0    1      6.48      0.00
  -17    0    1     -2.45      0.00
  -16    0    1      1.98      0.00
  -15    0    1      3.87      0.00
  -14    0    1     -2.17      0.00
  -13    0    1     -4.11      0.00
  -12    0    1     -1.19      0.00
  -11    0    1      4.97      0.00
  -10    0    1     -2.60      0.00
   -9    0    1     -8.46      0.00
   -8    0    1      4.49      0.00
   -7    0    1     14.45      0.00
   -6    0    1      4.59      0.00
   -5    0    1    -26.84      0.00
   -4    0    1     30.37      0.00
   -3    0    1      4.67      0.00
   -2    0    1    -34.43      0.00
    1    0    1    123.15      0.00
    2    0    1   -119.48      0.00
    3    0    1     15.71      0.00
    4    0    1    -10.17      0.00
    5    0    1     -5.15      0.00
    6    0    1      0.74      0.00
    7    0    1    -10.56      0.00
    8    0    1     14.89      0.00
    9    0    1      2.84      0.00
   10    0    1     -3.82      0.00
   11    0    1      2.21      0.00
   12    0    1     -3.57      0.00
   13    0    1      5.66      0.00
   14    0    1      1.04      0.00
   15    0    1    -10.39      0.00
   16    0    1      4.82      0.00
   17    0    1     -0.99      0.00
   18    0    1     -5.05      0.00
   19    0    1      3.14      0.00
  -20    1    1     -2.49      0.00
  -19    1    1     -5.84      0.00
  -18    1    1      3.78      0.00
  -17    1    1      1.02      0.00
  -16    1    1     -1.84      0.00
  -15    1    1      3.68      0.00
  -14    1    1      1.08      0.00
  -13    1    1     -3.55      0.00
  -12    1    1     -0.59      0.00
  -11    1    1      2.47      0.00
  -10    1    1     -0.37      0.00
   -9    1    1     -2.64      0.00
   -8    1    1     -0.92      0.00
   -7    1    1     -0.04      0.00
   -6    1    1      0.16      0.00
   -5    1    1    -31.36      0.00
   -4    1    1     21.14      0.00
   -3    1    1     54.72      0.00
   -2    1    1     81.40      0.00
   -1    1    1   -108.85      0.00
    0    1    1   -133.25      0.00
    1    1    1    133.60      0.00
    2    1    1    -53.39      0.00
    3    1    1    -10.42      0.00
    4    1    1     29.60      0.00
    5    1    1      3.85      0.00
    6    1    1      0.55      0.00
    7    1    1    -13.49      0.00
    8    1    1      3.39      0.00
    9    1    1      1.05      0.00
   10    1    1     -6.89      0.00
   11    1    1      6.95      0.00
   12    1    1     -2.63      0.00
   13    1    1      1.02      0.00
   14    1    1      7.59      0.00
   15    1    1    -10.42      0.00
   16    1    1      4.01      0.00
   17    1    1      0.56      0.00
   18    1    1     -1.42      0.00
   19    1    1     10.19      0.00
  -20    2    1      1.42      0.00
  -19    2    1     -3.57      0.00
  -18    2    1     -0.09      0.00
  -17    2    1     -3.64      0.00
  -16    2    1      2.55      0.00
  -15    2    1     -0.39      0.00
  -14    2    1      2.95      0.00
  -13    2    1     -0.56      0.00
  -12    2    1     -0.70      0.00
  -11    2    1      1.61      0.00
  -10    2    1     -3.34      0.00
   -9    2    1      0.27      0.00
   -8    2    1      1.92      0.00
   -7    2    1      7.11      0.00
   -6    2    1     11.89      0.00
   -5    2    1    -21.05      0.00
   -4    2    1      9.13      0.00
   -3    2    1    -23.23      0.00
   -2    2    1    -78.99      0.00
   -1    2    1    149.76      0.00
    0    2    1    -71.85      0.00
    1    2    1     77.47      0.00
    2    2    1      4.36      0.00
    3    2    1    -51.19      0.00
    4    2    1      4.25      0.00
    5    2    1      2.67      0.00
    6    2    1      1.55      0.00
    7    2    1     -0.06      0.00
    8    2    1      2.39      0.00
    9    2    1      8.02      0.00
   10    2    1     -9.68      0.00
   11    2    1      1.09      0.00
   12    2    1      1.36      0.00
   13    2    1     -2.93      0.00
   14    2    1      3.87      0.00
   15    2    1      0.05      0.00
   16    2    1     -2.17      0.00
   17    2    1     -2.02      0.00
   18    2    1     -8.14      0.00
   19    2    1      4.47      0.00
  -20    3    1      0.81      0.00
  -19    3    1     -0.46      0.00
  -18    3    1      2.78      0.00
  -17    3    1     -1.25      0.00
  -16    3    1      4.94      0.00
  -15    3    1     -2.98      0.00
  -14    3    1     -1.00      0.00
  -13    3    1     -0.27      0.00
  -12    3    1     -0.55      0.00
  -11    3    1     -1.07      0.00
  -10    3    1     -3.91      0.00
   -9    3    1      1.75      0.00
   -8    3    1      0.31      0.00
   -7    3    1     -6.50      0.00
   -6    3    1     -0.70      0.00
   -5    3    1    -14.34      0.00
   -4    3    1     25.43      0.00
   -3    3    1     90.96      0.00
   -2    3    1   -115.41      0.00
   -1    3    1     19.66      0.00
    0    3    1    -42.05      0.00
    1    3    1     -2.74      0.00
    2    3    1     26.68      0.00
    3    3    1     -2.68      0.00
    4    3    1      9.70      0.00
    5    3    1      0.41      0.00
    6    3    1     -9.01      0.00
    7    3    1      2.28      0.00
    8    3    1     -7.57      0.00
    9    3    1      7.65      0.00
   10    3    1     -0.70      0.00
   11    3    1     -0.67      0.00
   12    3    1      1.11      0.00
   13    3    1     -0.42      0.00
   14    3    1     -1.40      0.00
   15    3    1      4.72      0.00
   16    3    1     -4.56      0.00
   17    3    1      3.21      0.00
   18    3    1      1.08      0.00
  -21    4    1      0.20      0.00
  -20    4    1      0.64      0.00
  -19    4    1     -1.06      0.00
  -18    4    1     -8.76      0.00
  -17    4    1     -0.09      0.00
  -16    4    1      4.33      0.00
  -15    4    1      1.18      0.00
  -14    4    1      2.71      0.00
  -13    4    1     -1.75      0.00
  -12    4    1      3.36      0.00
  -11    4    1      2.47      0.00
  -10    4    1     -1.69      0.00
   -9    4    1     -6.60      0.00
   -8    4    1      6.41      0.00
   -7    4    1     13.58      0.00
   -6    4    1    -10.50      0.00
   -5    4    1     -4.62      0.00
   -4    4    1    -31.34      0.00
   -3    4    1     35.21      0.00
   -2    4    1    -13.20      0.00
   -1    4    1     16.42      0.00
    0    4    1     29.07      0.00
    1    4    1      2.81      0.00
    2    4    1    -24.78      0.00
    3    4    1    -14.53      0.00
    4    4    1     12.91      0.00
    5    4    1      6.20      0.00
    6    4    1    -11.26      0.00
    7    4    1     13.08      0.00
    8    4    1     -4.04      0.00
    9    4    1     -0.82      0.00
   10    4    1     -1.69      0.00
   11    4    1      1.23      0.00
   12    4    1      0.15      0.00
   13    4    1     -3.97      0.00
   14    4    1      0.62      0.00
   15    4    1      7.01      0.00
   16    4    1     -4.56      0.00
   17    4    1     -1.91      0.00
  -21    5    1      0.69      0.00
  -20    5    1      3.59      0.00
  -19    5    1      4.08      0.00
  -18    5    1     -3.61      0.00
  -17    5    1      2.00      0.00
  -16    5    1      1.83      0.00
  -15    5    1     -3.52      0.00
  -14    5    1      2.44      0.00
  -13    5    1     -4.29      0.00
  -12    5    1     -5.17      0.00
  -11    5    1     -2.03      0.00
  -10    5    1      9.10      0.00
   -9    5    1     -2.36      0.00
   -8    5    1    -11.87      0.00
   -7    5    1     13.94      0.00
   -6    5    1     -5.46      0.00
   -5    5    1      5.42      0.00
   -4    5    1     -1.32      0.00
   -3    5    1     15.63      0.00
   -2    5    1    -17.91      0.00
   -1    5    1    -25.38      0.00
    0    5    1     -0.64      0.00
    1    5    1     26.53      0.00
    2    5    1     -2.81      0.00
    3    5    1    -12.96      0.00
    4    5    1      9.43      0.00
    5    5    1      9.52      0.00
    6    5    1    -22.02      0.00
    7    5    1      5.62      0.00
    8    5    1      3.93      0.00
    9    5    1      2.22      0.00
   10    5    1     -1.75      0.00
   11    5    1      0.42      0.00
   12    5    1      5.08      0.00
   13    5    1     -5.27      0.00
   14    5    1     -1.43      0.00
   15    5    1      0.77      0.00
   16    5    1     -1.68      0.00
  -21    6    1     -2.78      0.00
  -20    6    1      4.72      0.00
  -19    6    1     -8.42      0.00
  -18    6    1     -3.15      0.00
  -17    6    1     -1.57      0.00
  -16    6    1      5.08      0.00
  -15    6    1      3.51      0.00
  -14    6    1      1.91      0.00
  -13    6    1      3.89      0.00
  -12    6    1      0.00      0.00
  -11    6    1     -4.67      0.00
  -10    6    1     -0.03      0.00
   -9    6    1      1.18      0.00
   -8    6    1      0.10      0.00
   -7    6    1      0.59      0.00
   -6    6    1     -2.53      0.00
   -5    6    1      3.00      0.00
   -4    6    1     -6.95      0.00
   -3    6    1      2.35      0.00
   -2    6    1      6.85      0.00
   -1    6    1      1.53      0.00
    0    6    1      4.65      0.00
    1    6    1      1.29      0.00
    2    6    1     -6.35      0.00
    3    6    1     -9.81      0.00
    4    6    1      0.88      0.00
    5    6    1     18.65      0.00
    6    6    1    -10.16      0.00
    7    6    1     -2.66      0.00
    8    6    1      1.88      0.00
    9    6    1      0.72      0.00
   10    6    1     -0.62      0.00
   11    6    1     -2.75      0.00
   12    6    1      2.46      0.00
   13    6    1     -2.03      0.00
   14    6    1      4.06      0.00
   15    6    1     -0.36      0.00
  -21    7    1     -0.69      0.00
  -20    7    1      9.03      0.00
  -19    7    1     -3.69      0.00
  -18    7    1      2.57      0.00
  -17    7    1     -2.36      0.00
  -16    7    1     -4.15      0.00
  -15    7    1      4.23      0.00
  -14    7    1     -3.32      0.00
  -13    7    1     -3.65      0.00
  -12    7    1     -2.95      0.00
  -11    7    1      2.37      0.00
  -10    7    1      8.68      0.00
   -9    7    1     -7.67      0.00
   -8    7    1      1.41      0.00
   -7    7    1      6.52      0.00
   -6    7    1     -5.94      0.00
   -5    7    1     -4.75      0.00
   -4    7    1     13.58      0.00
   -3    7    1     -8.69      0.00
   -2    7    1     -2.38      0.00
   -1    7    1    -15.17      0.00
    0    7    1     17.61      0.00
    1    7    1      5.26      0.00
    2    7    1     -4.55      0.00
    3    7    1      2.11      0.00
    4    7    1     -5.03      0.00
    5    7    1      3.17      0.00
    6    7    1     -4.69      0.00
    7    7    1     -2.54      0.00
    8    7    1      4.74      0.00
    9    7    1      1.86      0.00
   10    7    1      1.87      0.00
   11    7    1     -1.42      0.00
   12    7    1      2.07      0.00
   13    7    1     -3.56      0.00
   14    7    1      0.44      0.00
   15    7    1     -2.91      0.00
  -21    8    1      1.96      0.00
  -20    8    1     -2.01      0.00
  -19    8    1     -5.15      0.00
  -18    8    1     -1.29      0.00
  -17    8    1      3.10      0.00
  -16    8    1      0.94      0.00
  -15    8    1      4.13      0.00
  -14    8    1      6.54      0.00
  -13    8    1     -1.32      0.00
  -12    8    1     -5.29      0.00
  -11    8    1     -6.41      0.00
  -10    8    1      5.61      0.00
   -9    8    1      1.46      0.00
   -8    8    1     -3.30      0.00
   -7    8    1      1.52      0.00
   -6    8    1      1.81      0.00
   -5    8    1     -5.57      0.00
   -4    8    1      7.05      0.00
   -3    8    1      0.32      0.00
   -2    8    1      5.75      0.00
   -1    8    1    -15.67      0.00
    0    8    1      9.68      0.00
    1    8    1      1.68      0.00
    2    8    1    -11.83      0.00
    3    8    1      2.06      0.00
    4    8    1      9.14      0.00
    5    8    1      3.16      0.00
    6    8    1     -4.24      0.00
    7    8    1     -6.65      0.00
    8    8    1      2.01      0.00
    9    8    1     -1.01      0.00
   10    8    1      3.45      0.00
   11    8    1     -3.88      0.00
   12    8    1      1.28      0.00
   13    8    1      2.76      0.00
   14    8    1     -1.44      0.00
  -21    9    1      6.19      0.00
  -20    9    1      2.56      0.00
  -19    9    1     -0.75      0.00
  -18    9    1     -2.11      0.00
  -17    9    1     -6.45      0.00
  -16    9    1      4.78      0.00
  -15    9    1     -7.19      0.00
  -14    9    1      4.55      0.00
  -13    9    1      1.18      0.00
  -12    9    1     -1.22      0.00
  -11    9    1      0.22      0.00
  -10    9    1      1.34      0.00
   -9    9    1     -3.93      0.00
   -8    9    1      7.36      0.00
   -7    9    1      0.05      0.00
   -6    9    1     -3.83      0.00
   -5    9    1     -1.90      0.00
   -4    9    1     -3.55      0.00
   -3    9    1      1.14      0.00
   -2    9    1      0.78      0.00
   -1    9    1     -5.97      0.00
    0    9    1      9.36      0.00
    1    9    1      7.72      0.00
    2    9    1     -6.04      0.00
    3    9    1     -7.52      0.00
    4    9    1      3.90      0.00
    5    9    1      1.97      0.00
    6    9    1      0.78      0.00
    7    9    1     -4.24      0.00
    8    9    1      4.33      0.00
    9    9    1     -1.34      0.00
   10    9    1      3.23      0.00
   11    9    1     -0.53      0.00
   12    9    1     -3.95      0.00
   13    9    1      8.29      0.00
   14    9    1     -6.58      0.00
  -20   10    1      3.19      0.00
  -19   10    1     -2.57      0.00
  -18   10    1      5.98      0.00
  -17   10    1     -6.03      0.00
  -16   10    1     10.06      0.00
  -15   10    1     -3.07      0.00
  -14   10    1     -0.76      0.00
  -13   10    1     -0.64      0.00
  -12   10    1     -2.08      0.00
  -11   10    1     -2.23      0.00
  -10   10    1      7.95      0.00
   -9   10    1     -8.46      0.00
   -8   10    1      3.90      0.00
   -7   10    1     -3.91      0.00
   -6   10    1      6.56      0.00
   -5   10    1     -0.05      0.00
   -4   10    1      3.06      0.00
   -3   10    1      6.54      0.00
   -2   10    1     -7.55      0.00
   -1   10    1     -5.52      0.00
    0   10    1     -0.76      0.00
    1   10    1      3.12      0.00
    2   10    1      0.61      0.00
    3   10    1     -2.56      0.00
    4   10    1      5.94      0.00
    5   10    1     -2.19      0.00
    6   10    1     -1.09      0.00
    7   10    1     -4.56      0.00
    8   10    1      0.63      0.00
    9   10    1      1.55      0.00
   10   10    1     -1.79      0.00
   11   10    1      3.64      0.00
   12   10    1     -6.96      0.00
   13   10    1      4.39      0.00
   14   10    1      4.96      0.00
  -20   11    1      4.17      0.00
  -19   11    1     -3.96      0.00
  -18   11    1     -3.24      0.00
  -17   11    1     -1.92      0.00
  -16   11    1      0.75      0.00
  -15   11    1      3.76      0.00
  -14   11    1      1.40      0.00
  -13   11    1     -2.67      0.00
  -12   11    1     -0.75      0.00
  -11   11    1     -0.43      0.00
  -10   11    1      4.28      0.00
   -9   11    1     -5.50      0.00
   -8   11    1      7.10      0.00
   -7   11    1     -5.70      0.00
   -6   11    1      4.04      0.00
   -5   11    1     -9.52      0.00
   -4   11    1     -5.66      0.00
   -3   11    1      9.64      0.00
   -2   11    1     -4.80      0.00
   -1   11    1      3.91      0.00
    0   11    1      3.17      0.00
    1   11    1     -1.26      0.00
    2   11    1      0.74      0.00
    3   11    1     -5.87      0.00
    4   11    1      6.73      0.00
    5   11    1      1.74      0.00
    6   11    1     -2.69      0.00
    7   11    1      0.62      0.00
    8   11    1      0.70      0.00
    9   11    1      2.91      0.00
   10   11    1     -5.89      0.00
   11   11    1      2.04      0.00
   12   11    1      7.04      0.00
   13   11    1     -5.02      0.00
   14   11    1     -2.29      0.00
  -20   12    1     -0.14      0.00
  -19   12    1     11.75      0.00
  -18   12    1     -7.38      0.00
  -17   12    1      6.85      0.00
  -16   12    1     -8.48      0.00
  -15   12    1      2.56      0.00
  -14   12    1      0.47      0.00
  -13   12    1     -0.14      0.00
  -12   12    1     -4.83      0.00
  -11   12    1      3.68      0.00
  -10   12    1      4.88      0.00
   -9   12    1     -2.92      0.00
   -8   12    1     -6.17      0.00
   -7   12    1      1.24      0.00
   -6   12    1      7.25      0.00
   -5   12    1      6.72      0.00
   -4   12    1     -3.31      0.00
   -3   12    1      5.30      0.00
   -2   12    1     -8.44      0.00
   -1   12    1     -5.41      0.00
    0   12    1      4.59      0.00
    1   12    1     -2.64      0.00
    2   12    1      2.90      0.00
    3   12    1     -4.02      0.00
    4   12    1      1.11      0.00
    5   12    1      4.21      0.00
    6   12    1     -5.89      0.00
    7   12    1     -3.39      0.00
    8   12    1      3.66      0.00
    9   12    1      5.23      0.00
   10   12    1     -3.42      0.00
   11   12    1    -10.94      0.00
   12   12    1      6.15      0.00
   13   12    1      6.67      0.00
   14   12    1     -3.46      0.00
  -20   13    1    -13.18      0.00
  -19   13    1      8.50      0.00
  -18   13    1     -9.18      0.00
  -17   13    1     13.98      0.00
  -16   13    1     -7.11      0.00
  -15   13    1      4.90      0.00
  -14   13    1     -1.64      0.00
  -13   13    1      0.38      0.00
  -12   13    1     -4.50      0.00
  -11   13    1      1.44      0.00
  -10   13    1     -0.11      0.00
   -9   13    1      6.70      0.00
   -8   13    1     -3.45      0.00
   -7   13    1     -3.41      0.00
   -6   13    1     -4.61      0.00
   -5   13    1      0.76      0.00
   -4   13    1     -2.47      0.00
   -3   13    1      4.29      0.00
   -2   13    1      3.18      0.00
   -1   13    1     -2.63      0.00
    0   13    1      2.03      0.00
    1   13    1      0.49      0.00
    2   13    1      0.59      0.00
    3   13    1     -0.93      0.00
    4   13    1      0.24      0.00
    5   13    1      5.48      0.00
    6   13    1     -1.45      0.00
    7   13    1     -4.85      0.00
    8   13    1      3.00      0.00
    9   13    1      5.37      0.00
   10   13    1     -1.32      0.00
   11   13    1     -3.50      0.00
   12   13    1      0.15      0.00
   13   13    1      3.95      0.00
  -20   14    1     -4.31      0.00
  -19   14    1      8.07      0.00
  -18   14    1    -10.42      0.00
  -17   14    1      6.33      0.00
  -16   14    1     -4.97      0.00
  -15   14    1      1.94      0.00
  -14   14    1     -1.06      0.00
  -13   14    1      1.85      0.00
  -12   14    1     -3.57      0.00
  -11   14    1      3.62      0.00
  -10   14    1      0.17      0.00
   -9   14    1     -4.05      0.00
   -8   14    1      2.40      0.00
   -7   14    1     -1.77      0.00
   -6   14    1      3.30      0.00
   -5   14    1      4.65      0.00
   -4   14    1     -1.31      0.00
   -3   14    1     -0.86      0.00
   -2   14    1     -2.88      0.00
   -1   14    1      1.49      0.00
    0   14    1     -4.58      0.00
    1   14    1     -0.63      0.00
    2   14    1      1.10      0.00
    3   14    1     -1.50      0.00
    4   14    1     -1.10      0.00
    5   14    1      3.11      0.00
    6   14    1     -2.11      0.00
    7   14    1     -4.95      0.00
    8   14    1     -0.78      0.00
    9   14    1     11.24      0.00
   10   14    1     -4.89      0.00
   11   14    1     -7.76      0.00
   12   14    1      0.87      0.00
  -20   15    1     -6.41      0.00
  -19   15    1      4.77      0.00
  -18   15    1     -0.05      0.00
  -17   15    1      1.21      0.00
  -16   15    1      2.64      0.00
  -15   15    1      2.85      0.00
  -14   15    1     -5.03      0.00
  -13   15    1      2.51      0.00
  -12   15    1     -2.78      0.00
  -11   15    1     -0.47      0.00
  -10   15    1      5.48      0.00
   -9   15    1     -1.87      0.00
   -8   15    1      1.98      0.00
   -7   15    1     -4.69      0.00
   -6   15    1     -2.79      0.00
   -5   15    1      3.54      0.00
   -4   15    1     -3.16      0.00
   -3   15    1      4.16      0.00
   -2   15    1     -2.39      0.00
   -1   15    1      5.48      0.00
    0   15    1      2.35      0.00
    1   15    1     -2.20      0.00
    2   15    1     -0.07      0.00
    3   15    1      0.56      0.00
    4   15    1     -1.75      0.00
    5   15    1      3.58      0.00
    6   15    1      1.03      0.00
    7   15    1      0.24      0.00
    8   15    1     -5.56      0.00
    9   15    1      6.04      0.00
   10   15    1      4.76      0.00
   11   15    1     -2.48      0.00
  -20   16    1     -0.29      0.00
  -19   16    1     -1.30      0.00
  -18   16    1     -0.45      0.00
  -17   16    1     -5.14      0.00
  -16   16    1     -0.81      0.00
  -15   16    1      4.31      0.00
  -14   16    1     -0.67      0.00
  -13   16    1      2.33      0.00
  -12   16    1     -2.83      0.00
  -11   16    1     -0.40      0.00
  -10   16    1     -0.38      0.00
   -9   16    1     -1.69      0.00
   -8   16    1      0.12      0.00
   -7   16    1      0.86      0.00
   -6   16    1     -0.44      0.00
   -5   16    1      4.45      0.00
   -4   16    1     -2.98      0.00
   -3   16    1     -0.53      0.00
   -2   16    1     -1.68      0.00
   -1   16    1     -2.92      0.00
    0   16    1      0.03      0.00
    1   16    1      1.18      0.00
    2   16    1     -0.61      0.00
    3   16    1      2.51      0.00
    4   16    1     -2.82      0.00
    5   16    1     -1.62      0.00
    6   16    1     -2.72      0.00
    7   16    1     -0.26      0.00
    8   16    1      1.81      0.00
    9   16    1     -1.23      0.00
   10   16    1     -1.19      0.00
  -19   17    1      2.54      0.00
  -18   17    1      0.97      0.00
  -17   17    1      0.24      0.00
  -16   17    1      0.02      0.00
  -15   17    1     -2.39      0.00
  -14   17    1     -1.36      0.00
  -13   17    1      6.27      0.00
  -12   17    1     -2.43      0.00
  -11   17    1      0.39      0.00
  -10   17    1      3.70      0.00
   -9   17    1     -1.31      0.00
   -8   17    1     -0.68      0.00
   -7   17    1     -1.91      0.00
   -6   17    1      0.92      0.00
   -5   17    1      0.17      0.00
   -4   17    1      0.67      0.00
   -3   17    1     -1.39      0.00
   -2   17    1      2.15      0.00
   -1   17    1      5.39      0.00
    0   17    1     -2.61      0.00
    1   17    1     -1.36      0.00
    2   17    1     -1.56      0.00
    3   17    1      3.02      0.00
    4   17    1      2.15      0.00
    5   17    1      0.97      0.00
    6   17    1      0.73      0.00
    7   17    1     -2.19      0.00
    8   17    1      2.76      0.00
    9   17    1      0.59      0.00
  -19   18    1      2.54      0.00
  -18   18    1     -3.26      0.00
  -17   18    1     -3.14      0.00
  -16   18    1      1.05      0.00
  -15   18    1      1.94      0.00
  -14   18    1     -2.97      0.00
  -13   18    1      3.79      0.00
  -12   18    1     -0.39      0.00
  -11   18    1     -4.91      0.00
  -10   18    1      3.93      0.00
   -9   18    1     -3.99      0.00
   -8   18    1      0.79      0.00
   -7   18    1     -0.35      0.00
   -6   18    1      3.65      0.00
   -5   18    1     -0.99      0.00
   -4   18    1     -1.25      0.00
   -3   18    1      0.53      0.00
   -2   18    1     -7.55      0.00
   -1   18    1      3.42      0.00
    0   18    1      2.15      0.00
    1   18    1     -0.12      0.00
    2   18    1     -0.66      0.00
    3   18    1     -2.00      0.00
    4   18    1      1.28      0.00
    5   18    1     -2.75      0.00
    6   18    1     -1.49      0.00
    7   18    1     -2.11      0.00
    8   18    1      1.85      0.00
  -18   19    1      2.90      0.00
  -17   19    1     -1.83      0.00
  -16   19    1     -4.85      0.00
  -15   19    1      1.35      0.00
  -14   19    1     -3.11      0.00
  -13   19    1      3.74      0.00
  -12   19    1      3.68      0.00
  -11   19    1     -3.11      0.00
  -10   19    1      5.95      0.00
   -9   19    1     -2.33      0.00
   -8   19    1     -5.32      0.00
   -7   19    1     -0.80      0.00
   -6   19    1      4.98      0.00
   -5   19    1      1.06      0.00
   -4   19    1     -4.70      0.00
   -3   19    1      6.95      0.00
   -2   19    1     -1.34      0.00
   -1   19    1     -1.95      0.00
    0   19    1     -0.70      0.00
    1   19    1     -0.23      0.00
    2   19    1      2.14      0.00
    3   19    1     -2.15      0.00
    4   19    1      5.71      0.00
    5   19    1     -1.29      0.00
  -18   20    1      3.72      0.00
  -17   20    1      0.22      0.00
  -16   20    1     -4.99      0.00
  -15   20    1      6.93      0.00
  -14   20    1     -3.77      0.00
  -13   20    1     -1.79      0.00
  -12   20    1      0.62      0.00
  -11   20    1     -2.92      0.00
  -10   20    1      3.39      0.00
   -9   20    1      4.56      0.00
   -8   20    1     -3.98      0.00
   -7   20    1     -3.92      0.00
   -6   20    1      4.57      0.00
   -5   20    1      2.73      0.00
   -4   20    1     -7.74      0.00
   -3   20    1      0.91      0.00
   -2   20    1      2.25      0.00
   -1   20    1      1.91      0.00
    0   20    1     -1.75      0.00
    1   20    1      0.04      0.00
    2   20    1      0.64      0.00
    3   20    1     -6.02      0.00
    4   20    1      6.50      0.00
  -17   21    1      4.22      0.00
  -16   21    1    -11.39      0.00
  -15   21    1      1.67      0.00
  -14   21    1      4.24      0.00
  -13   21    1      1.22      0.00
  -12   21    1     -1.93      0.00
  -11   21    1     -2.21      0.00
  -10   21    1      1.15      0.00
   -9   21    1      2.29      0.00
   -8   21    1     -2.01      0.00
   -7   21    1     -4.08      0.00
   -6   21    1      2.93      0.00
   -5   21    1      5.86      0.00
   -4   21    1     -3.22      0.00
   -3   21    1     -1.43      0.00
   -2   21    1     -1.51      0.00
   -1   21    1      3.16      0.00
    0   21    1     -2.45      0.00
    1   21    1      0.70      0.00
    2   21    1      3.20      0.00
    3   21    1     -7.59      0.00
    4   21    1     10.87      0.00
  -16   22    1      0.02      0.00
  -15   22    1     -5.93      0.00
  -14   22    1      0.78      0.00
  -13   22    1      4.07      0.00
  -12   22    1     -0.14      0.00
  -11   22    1     -5.02      0.00
  -10   22    1      2.07      0.00
   -9   22    1      4.47      0.00
   -8   22    1     -0.68      0.00
   -7   22    1     -1.96      0.00
   -6   22    1     -2.77      0.00
   -5   22    1      1.39      0.00
   -4   22    1      0.95      0.00
   -3   22    1      0.42      0.00
   -2   22    1     -2.31      0.00
   -1   22    1      4.31      0.00
    0   22    1      0.12      0.00
    1   22    1     -3.13      0.00
    2   22    1      5.08      0.00
  -14   23    1     -2.01      0.00
  -13   23    1      0.59      0.00
  -12   23    1      3.23      0.00
  -11   23    1     -2.68      0.00
  -10   23    1     -3.09      0.00
   -9   23    1      0.86      0.00
   -8   23    1     -0.12      0.00
   -7   23    1      3.10      0.00
   -6   23    1      2.82      0.00
   -5   23    1     -4.11      0.00
   -4   23    1      0.19      0.00
   -3   23    1      0.92      0.00
   -2   23    1     -4.58      0.00
   -1   23    1      0.30      0.00
    0   23    1      4.69      0.00
    1   23    1     -4.20      0.00
  -12   24    1     -1.43      0.00
  -11   24    1      1.37      0.00
  -10   24    1      0.47      0.00
   -9   24    1     -1.42      0.00
   -8   24    1     -0.91      0.00
   -7   24    1     -3.96      0.00
   -6   24    1      6.43      0.00
   -5   24    1     -1.30      0.00
   -4   24    1     -1.09      0.00
   -3   24    1      2.80      0.00
   -2   24    1     -0.08      0.00
   -1   24    1     -2.61      0.00
  -10   25    1      0.86      0.00
   -9   25    1     -2.83      0.00
   -8   25    1      4.77      0.00
   -7   25    1     -3.67      0.00
   -6   25    1      1.66      0.00
   -5   25    1      0.14      0.00
   -4   25    1     -0.80      0.00
    3  -25    2      3.18      0.00
    4  -25    2      1.38      0.00
    5  -25    2     -2.57      0.00
    6  -25    2     -0.70      0.00
    7  -25    2     -3.37      0.00
    8  -25    2      1.82      0.00
    9  -25    2      6.42      0.00
   10  -25    2      0.42      0.00
    0  -24    2      5.72      0.00
    1  -24    2      1.36      0.00
    2  -24    2     -4.87      0.00
    3  -24    2      1.54      0.00
    4  -24    2      1.85      0.00
    5  -24    2      0.25      0.00
    6  -24    2      0.08      0.00
    7  -24    2     -0.35      0.00
    8  -24    2     -3.90      0.00
    9  -24    2      0.49      0.00
   10  -24    2      0.52      0.00
   11  -24    2     -0.28      0.00
   12  -24    2      3.41      0.00
   -2  -23    2      3.98      0.00
   -1  -23    2     -3.89      0.00
    0  -23    2     -2.92      0.00
    1  -23    2      3.87      0.00
    2  -23    2     -3.30      0.00
    3  -23    2      1.97      0.00
    4  -23    2      0.47      0.00
    5  -23    2      0.77      0.00
    6  -23    2     -2.10      0.00
    7  -23    2     -1.91      0.00
    8  -23    2      2.99      0.00
    9  -23    2      5.80      0.00
   10  -23    2     -2.43      0.00
   11  -23    2     -6.02      0.00
   12  -23    2      2.43      0.00
   13  -23    2      4.53      0.00
   14  -23    2     -0.23      0.00
   -4  -22    2      2.85      0.00
   -3  -22    2     -1.50      0.00
   -2  -22    2      1.78      0.00
   -1  -22    2      4.07      0.00
    0  -22    2     -1.98      0.00
    1  -22    2      2.10      0.00
    2  -22    2     -3.39      0.00
    3  -22    2     -0.09      0.00
    4  -22    2     -0.89      0.00
    5  -22    2      1.84      0.00
    6  -22    2      5.35      0.00
    7  -22    2     -4.55      0.00
    8  -22    2     -6.29      0.00
    9  -22    2      2.16      0.00
   10  -22    2      1.54      0.00
   11  -22    2      3.20      0.00
   12  -22    2     -1.48      0.00
   13  -22    2     -4.38      0.00
   14  -22    2      4.34      0.00
   15  -22    2      1.86      0.00
   -5  -21    2     -0.12      0.00
   -4  -21    2     -1.15      0.00
   -3  -21    2     -0.15      0.00
   -2  -21    2     -1.92      0.00
   -1  -21    2      0.11      0.00
    0  -21    2     -1.40      0.00
    1  -21    2      0.63      0.00
    2  -21    2      1.96      0.00
    3  -21    2      0.17      0.00
    4  -21    2     -0.56      0.00
    5  -21    2     -5.56      0.00
    6  -21    2      2.37      0.00
    7  -21    2      4.90      0.00
    8  -21    2     -0.51      0.00
    9  -21    2      2.86      0.00
   10  -21    2     -8.62      0.00
   11  -21    2      1.07      0.00
   12  -21    2      7.03      0.00
   13  -21    2     -5.99      0.00
   14  -21    2     -2.82      0.00
   15  -21    2      5.48      0.00
   16  -21    2      0.89      0.00
   -7  -20    2      3.35      0.00
   -6  -20    2     -0.26      0.00
   -5  -20    2      2.00      0.00
   -4  -20    2     -1.87      0.00
   -3  -20    2      1.06      0.00
   -2  -20    2      0.52      0.00
   -1  -20    2      3.54      0.00
    0  -20    2      1.55      0.00
    1  -20    2     -5.49      0.00
    2  -20    2      2.73      0.00
    3  -20    2     -0.18      0.00
    4  -20    2      2.30      0.00
    5  -20    2     -1.85      0.00
    6  -20    2     -0.24      0.00
    7  -20    2      1.44      0.00
    8  -20    2     -4.29      0.00
    9  -20    2      4.06      0.00
   10  -20    2     -0.22      0.00
   11  -20    2     -1.98      0.00
   12  -20    2      3.79      0.00
   13  -20    2      0.14      0.00
   14  -20    2     -5.97      0.00
   15  -20    2      3.10      0.00
   16  -20    2      4.45      0.00
   17  -20    2     -5.37      0.00
   -8  -19    2     -0.91      0.00
   -7  -19    2     -2.05      0.00
   -6  -19    2     -0.88      0.00
   -5  -19    2      2.04      0.00
   -4  -19    2     -2.32      0.00
   -3  -19    2      0.35      0.00
   -2  -19    2     -4.64      0.00
   -1  -19    2     -0.92      0.00
    0  -19    2      6.63      0.00
    1  -19    2     -4.86      0.00
    2  -19    2      0.76      0.00
    3  -19    2     -0.17      0.00
    4  -19    2      1.53      0.00
    5  -19    2     -5.56      0.00
    6  -19    2      0.15      0.00
    7  -19    2      3.33      0.00
    8  -19    2      3.72      0.00
    9  -19    2     -2.53      0.00
   10  -19    2     -2.66      0.00
   11  -19    2     -0.01      0.00
   12  -19    2      0.63      0.00
   13  -19    2      0.98      0.00
   14  -19    2     -4.49      0.00
   15  -19    2      0.64      0.00
   16  -19    2      7.72      0.00
   17  -19    2     -2.36      0.00
   18  -19    2     -2.50      0.00
   -9  -18    2     -3.23      0.00
   -8  -18    2      2.55      0.00
   -7  -18    2      2.63      0.00
   -6  -18    2     -1.05      0.00
   -5  -18    2      1.63      0.00
   -4  -18    2     -0.49      0.00
   -3  -18    2      0.83      0.00
   -2  -18    2      2.11      0.00
   -1  -18    2     -4.83      0.00
    0  -18    2      2.82      0.00
    1  -18    2      1.00      0.00
    2  -18    2      3.02      0.00
    3  -18    2     -2.02      0.00
    4  -18    2      4.03      0.00
    5  -18    2     -1.22      0.00
    6  -18    2     -1.15      0.00
    7  -18    2     -4.20      0.00
    8  -18    2      1.16      0.00
    9  -18    2      4.09      0.00
   10  -18    2     -1.33      0.00
   11  -18    2     -0.86      0.00
   12  -18    2      3.01      0.00
   13  -18    2     -1.94      0.00
   14  -18    2     -4.72      0.00
   15  -18    2      0.34      0.00
   16  -18    2      2.53      0.00
   17  -18    2      1.87      0.00
   18  -18    2      4.14      0.00
  -10  -17    2      5.21      0.00
   -9  -17    2     -3.94      0.00
   -8  -17    2     -3.76      0.00
   -7  -17    2      2.58      0.00
   -6  -17    2      0.08      0.00
   -5  -17    2     -0.90      0.00
   -4  -17    2      2.62      0.00
   -3  -17    2     -5.61      0.00
   -2  -17    2      4.23      0.00
   -1  -17    2      0.45      0.00
    0  -17    2     -4.82      0.00
    1  -17    2     -3.28      0.00
    2  -17    2      2.50      0.00
    3  -17    2     -1.49      0.00
    4  -17    2     -2.40      0.00
    5  -17    2      3.44      0.00
    6  -17    2     -0.37      0.00
    7  -17    2      4.07      0.00
    8  -17    2     -3.09      0.00
    9  -17    2      1.23      0.00
   10  -17    2      2.34      0.00
   11  -17    2     -5.60      0.00
   12  -17    2      4.62      0.00
   13  -17    2      1.60      0.00
   14  -17    2     -4.00      0.00
   15  -17    2      1.13      0.00
   16  -17    2     -0.78      0.00
   17  -17    2     -2.65      0.00
   18  -17    2      5.22      0.00
   19  -17    2     -1.90      0.00
  -11  -16    2     -3.30      0.00
  -10  -16    2      3.96      0.00
   -9  -16    2     -3.66      0.00
   -8  -16    2     -0.27      0.00
   -7  -16    2      1.51      0.00
   -6  -16    2      2.36      0.00
   -5  -16    2     -1.82      0.00
   -4  -16    2      3.95      0.00
   -3  -16    2     -3.71      0.00
   -2  -16    2     -0.76      0.00
   -1  -16    2      3.47      0.00
    0  -16    2     -0.63      0.00
    1  -16    2      4.04      0.00
    2  -16    2      2.24      0.00
    3  -16    2      1.47      0.00
    4  -16    2     -6.60      0.00
    5  -16    2      3.67      0.00
    6  -16    2     -5.60      0.00
    7  -16    2      0.23      0.00
    8  -16    2      1.36      0.00
    9  -16    2     -4.70      0.00
   10  -16    2      6.96      0.00
   11  -16    2     -3.15      0.00
   12  -16    2     -1.16      0.00
   13  -16    2     -0.27      0.00
   14  -16    2      0.01      0.00
   15  -16    2      1.70      0.00
   16  -16    2     -1.19      0.00
   17  -16    2      0.65      0.00
   18  -16    2      0.60      0.00
   19  -16    2     -2.66      0.00
  -12  -15    2     -0.56      0.00
  -11  -15    2     -1.24      0.00
  -10  -15    2      7.89      0.00
   -8  -15    2     -0.58      0.00
   -7  -15    2     -0.95      0.00
   -6  -15    2      1.00      0.00
   -5  -15    2      0.02      0.00
   -4  -15    2     -0.87      0.00
   -3  -15    2      1.78      0.00
   -2  -15    2      2.37      0.00
   -1  -15    2     -0.09      0.00
    0  -15    2     -9.54      0.00
    1  -15    2     -0.29      0.00
    2  -15    2      1.26      0.00
    3  -15    2     -0.26      0.00
    4  -15    2     -1.74      0.00
    5  -15    2      5.36      0.00
    6  -15    2      3.56      0.00
    7  -15    2     -1.48      0.00
    8  -15    2      5.69      0.00
    9  -15    2     -5.87      0.00
   10  -15    2      0.52      0.00
   11  -15    2      2.43      0.00
   12  -15    2      1.12      0.00
   13  -15    2     -2.81      0.00
   14  -15    2     -0.32      0.00
   15  -15    2      2.25      0.00
   16  -15    2     -3.20      0.00
   17  -15    2      2.63      0.00
   18  -15    2     -2.17      0.00
   19  -15    2      1.23      0.00
  -13  -14    2      5.80      0.00
  -12  -14    2      0.16      0.00
   -9  -14    2     -4.51      0.00
   -8  -14    2      1.43      0.00
   -7  -14    2      0.58      0.00
   -6  -14    2      0.70      0.00
   -5  -14    2      3.68      0.00
   -4  -14    2     -5.21      0.00
   -3  -14    2     -2.95      0.00
   -2  -14    2      1.95      0.00
   -1  -14    2      4.49      0.00
    0  -14    2      1.15      0.00
    1  -14    2      1.62      0.00
    2  -14    2      7.48      0.00
    3  -14    2     -5.18      0.00
    4  -14    2     -6.35      0.00
    5  -14    2     -2.31      0.00
    6  -14    2     -2.36      0.00
    7  -14    2     -2.87      0.00
    8  -14    2      3.93      0.00
    9  -14    2      1.69      0.00
   10  -14    2     -4.59      0.00
   11  -14    2      0.62      0.00
   12  -14    2      4.31      0.00
   13  -14    2     -0.15      0.00
   14  -14    2     -1.72      0.00
   15  -14    2     -0.06      0.00
   16  -14    2     -0.38      0.00
   17  -14    2      2.61      0.00
   18  -14    2     -4.32      0.00
   19  -14    2     -2.44      0.00
  -14  -13    2     -4.86      0.00
  -13  -13    2      0.78      0.00
  -10  -13    2      2.11      0.00
   -9  -13    2     -4.35      0.00
   -8  -13    2     -0.72      0.00
   -7  -13    2     -0.45      0.00
   -6  -13    2     -2.53      0.00
   -5  -13    2      3.86      0.00
   -4  -13    2     -1.15      0.00
   -3  -13    2      2.38      0.00
   -2  -13    2      1.75      0.00
   -1  -13    2     -5.07      0.00
    0  -13    2     -0.48      0.00
    1  -13    2     -7.12      0.00
    2  -13    2      3.94      0.00
    3  -13    2      2.78      0.00
    4  -13    2     -2.20      0.00
    5  -13    2      9.17      0.00
    6  -13    2      4.45      0.00
    7  -13    2     -3.94      0.00
    8  -13    2     -0.61      0.00
    9  -13    2      2.09      0.00
   10  -13    2     -2.88      0.00
   11  -13    2     -4.60      0.00
   12  -13    2      1.09      0.00
   13  -13    2      3.36      0.00
   14  -13    2      2.53      0.00
   15  -13    2     -4.02      0.00
   16  -13    2      3.28      0.00
   17  -13    2     -2.18      0.00
   18  -13    2      1.13      0.00
   19  -13    2     -5.88      0.00
  -14  -12    2     -1.24      0.00
  -13  -12    2      1.42      0.00
  -11  -12    2      1.58      0.00
  -10  -12    2      0.39      0.00
   -9  -12    2     -1.31      0.00
   -8  -12    2      0.78      0.00
   -7  -12    2      3.65      0.00
   -6  -12    2      0.44      0.00
   -5  -12    2      0.73      0.00
   -4  -12    2     -6.35      0.00
   -3  -12    2     -2.70      0.00
   -2  -12    2      2.95      0.00
   -1  -12    2     -3.62      0.00
    0  -12    2      9.13      0.00
    1  -12    2      4.13      0.00
    2  -12    2     -0.84      0.00
    3  -12    2      1.84      0.00
    4  -12    2    -11.67      0.00
    5  -12    2     -8.47      0.00
    6  -12    2      3.92      0.00
    7  -12    2      0.00      0.00
    8  -12    2      5.36      0.00
    9  -12    2     -0.56      0.00
   10  -12    2      0.73      0.00
   11  -12    2      1.71      0.00
   12  -12    2     -0.99      0.00
   13  -12    2     -3.15      0.00
   14  -12    2      4.29      0.00
   15  -12    2     -6.79      0.00
   16  -12    2      8.98      0.00
   17  -12    2     -6.50      0.00
   18  -12    2      6.44      0.00
   19  -12    2    -13.37      0.00
   20  -12    2     10.02      0.00
  -14  -11    2     -0.29      0.00
  -11  -11    2      3.16      0.00
  -10  -11    2     -0.11      0.00
   -9  -11    2     -3.31      0.00
   -8  -11    2     -1.46      0.00
   -7  -11    2     -0.48      0.00
   -6  -11    2      0.63      0.00
   -5  -11    2      1.37      0.00
   -4  -11    2      2.92      0.00
   -3  -11    2      3.48      0.00
   -2  -11    2      2.31      0.00
   -1  -11    2     -8.70      0.00
    0  -11    2     -4.54      0.00
    1  -11    2      1.97      0.00
    2  -11    2     -4.05      0.00
    3  -11    2      3.12      0.00
    4  -11    2     12.22      0.00
    5  -11    2      4.49      0.00
    6  -11    2     -4.33      0.00
    7  -11    2     -4.84      0.00
    8  -11    2     -0.25      0.00
    9  -11    2     -1.30      0.00
   10  -11    2     -4.82      0.00
   11  -11    2      0.39      0.00
   12  -11    2      5.55      0.00
   13  -11    2     -1.64      0.00
   14  -11    2      5.01      0.00
   15  -11    2     -7.34      0.00
   16  -11    2      5.63      0.00
   17  -11    2     -8.75      0.00
   18  -11    2     12.12      0.00
   19  -11    2     -7.60      0.00
   20  -11    2      3.66      0.00
  -12  -10    2     -0.55      0.00
  -11  -10    2     -1.16      0.00
  -10  -10    2      1.87      0.00
   -9  -10    2     -2.73      0.00
   -8  -10    2      2.46      0.00
   -7  -10    2      2.89      0.00
   -6  -10    2      3.81      0.00
   -5  -10    2     -6.20      0.00
   -4  -10    2     -7.56      0.00
   -3  -10    2      1.38      0.00
   -2  -10    2     -0.94      0.00
   -1  -10    2      4.03      0.00
    0  -10    2      0.31      0.00
    1  -10    2      9.10      0.00
    2  -10    2      5.84      0.00
    3  -10    2    -18.03      0.00
    4  -10    2     -9.08      0.00
    5  -10    2      7.68      0.00
    6  -10    2     -1.95      0.00
    7  -10    2      9.03      0.00
    8  -10    2      1.30      0.00
    9  -10    2     -0.88      0.00
   10  -10    2      0.22      0.00
   11  -10    2     -2.20      0.00
   12  -10    2      0.50      0.00
   13  -10    2     -1.82      0.00
   14  -10    2      0.72      0.00
   15  -10    2      1.19      0.00
   16  -10    2      2.18      0.00
   17  -10    2     -8.93      0.00
   18  -10    2      5.26      0.00
   19  -10    2     -0.02      0.00
   20  -10    2     -1.17      0.00
  -13   -9    2     -2.18      0.00
  -12   -9    2      4.32      0.00
  -11   -9    2     -1.10      0.00
  -10   -9    2      0.82      0.00
   -9   -9    2     -4.15      0.00
   -8   -9    2     -1.36      0.00
   -7   -9    2     -1.33      0.00
   -6   -9    2      4.72      0.00
   -5   -9    2      4.30      0.00
   -4   -9    2     -1.21      0.00
   -3   -9    2     11.52      0.00
   -2   -9    2    -10.17      0.00
   -1   -9    2     -1.57      0.00
    0   -9    2     -8.32      0.00
    1   -9    2     -6.83      0.00
    2   -9    2     17.91      0.00
    3   -9    2      2.13      0.00
    4   -9    2     -0.02      0.00
    5   -9    2      4.35      0.00
    6   -9    2     -7.46      0.00
    7   -9    2     -4.87      0.00
    8   -9    2     -1.57      0.00
    9   -9    2     -0.96      0.00
   10   -9    2      2.02      0.00
   11   -9    2      1.98      0.00
   12   -9    2      0.69      0.00
   13   -9    2      3.92      0.00
   14   -9    2     -4.99      0.00
   15   -9    2      3.35      0.00
   16   -9    2      0.71      0.00
   17   -9    2     -4.64      0.00
   18   -9    2      0.67      0.00
   19   -9    2      4.44      0.00
   20   -9    2      1.14      0.00
  -13   -8    2     -2.68      0.00
  -12   -8    2      1.61      0.00
  -11   -8    2      0.24      0.00
  -10   -8    2     -0.27      0.00
   -9   -8    2     -3.11      0.00
   -8   -8    2      3.16      0.00
   -7   -8    2      3.15      0.00
   -6   -8    2     -1.69      0.00
   -5   -8    2     -5.28      0.00
   -4   -8    2    -12.34      0.00
   -3   -8    2     16.23      0.00
   -2   -8    2     -3.46      0.00
   -1   -8    2      0.88      0.00
    0   -8    2      5.12      0.00
    1   -8    2     -4.50      0.00
    2   -8    2     -1.01      0.00
    3   -8    2     -8.88      0.00
    4   -8    2     -1.93      0.00
    5   -8    2      2.25      0.00
    6   -8    2     10.37      0.00
    7   -8    2      8.14      0.00
    8   -8    2     -7.57      0.00
    9   -8    2     -5.52      0.00
   10   -8    2      0.79      0.00
   11   -8    2      2.20      0.00
   12   -8    2     -2.56      0.00
   13   -8    2      1.54      0.00
   14   -8    2     -2.87      0.00
   15   -8    2      1.83      0.00
   16   -8    2      0.66      0.00
   17   -8    2     -3.84      0.00
   18   -8    2     -0.60      0.00
   19   -8    2     -0.28      0.00
   20   -8    2      4.65      0.00
  -14   -7    2     -1.63      0.00
  -13   -7    2     -2.22      0.00
  -12   -7    2      1.19      0.00
  -11   -7    2      2.15      0.00
  -10   -7    2      1.28      0.00
   -9   -7    2     -7.34      0.00
   -8   -7    2     -1.95      0.00
   -7   -7    2      4.87      0.00
   -6   -7    2      5.72      0.00
   -5   -7    2      4.89      0.00
   -4   -7    2    -12.05      0.00
   -3   -7    2     12.72      0.00
   -2   -7    2     -0.19      0.00
   -1   -7    2    -14.24      0.00
    0   -7    2     -6.50      0.00
    1   -7    2     17.14      0.00
    2   -7    2     10.72      0.00
    3   -7    2     -1.98      0.00
    4   -7    2     -3.26      0.00
    5   -7    2     -0.90      0.00
    6   -7    2    -13.90      0.00
    7   -7    2      6.82      0.00
    8   -7    2      2.61      0.00
    9   -7    2     -1.89      0.00
   10   -7    2     -0.12      0.00
   11   -7    2      1.93      0.00
   12   -7    2      5.01      0.00
   13   -7    2     -1.33      0.00
   14   -7    2     -0.90      0.00
   15   -7    2      1.13      0.00
   16   -7    2      2.20      0.00
   17   -7    2     -6.17      0.00
   18   -7    2      0.01      0.00
   19   -7    2      5.49      0.00
   20   -7    2      2.67      0.00
  -16   -6    2     -5.76      0.00
  -15   -6    2      4.12      0.00
  -14   -6    2      3.16      0.00
  -13   -6    2     -1.32      0.00
  -12   -6    2      0.07      0.00
  -11   -6    2      0.53      0.00
  -10   -6    2      3.67      0.00
   -9   -6    2     -3.81      0.00
   -8   -6    2     -2.85      0.00
   -7   -6    2      1.84      0.00
   -6   -6    2     -5.14      0.00
   -5   -6    2      3.95      0.00
   -4   -6    2    -11.23      0.00
   -3   -6    2     11.15      0.00
   -2   -6    2     17.27      0.00
   -1   -6    2     -9.46      0.00
    0   -6    2    -18.53      0.00
    1   -6    2     -9.51      0.00
    2   -6    2      1.57      0.00
    3   -6    2      1.60      0.00
    4   -6    2     -0.08      0.00
    5   -6    2     16.45      0.00
    6   -6    2     -1.90      0.00
    7   -6    2     -0.63      0.00
    8   -6    2     -1.90      0.00
    9   -6    2     -5.93      0.00
   10   -6    2     -0.36      0.00
   11   -6    2     -2.46      0.00
   12   -6    2      5.09      0.00
   13   -6    2     -2.68      0.00
   14   -6    2     -2.71      0.00
   15   -6    2      0.18      0.00
   16   -6    2      7.38      0.00
   17   -6    2     -2.76      0.00
   18   -6    2     -9.58      0.00
   19   -6    2      3.99      0.00
   20   -6    2      1.68      0.00
  -17   -5    2      8.86      0.00
  -16   -5    2      0.42      0.00
  -15   -5    2     -2.47      0.00
  -14   -5    2     -2.16      0.00
  -13   -5    2     -1.67      0.00
  -12   -5    2     -0.31      0.00
  -11   -5    2      0.42      0.00
  -10   -5    2      2.19      0.00
   -9   -5    2     -0.83      0.00
   -8   -5    2     -2.23      0.00
   -7   -5    2      9.66      0.00
   -6   -5    2     -7.25      0.00
   -5   -5    2      3.61      0.00
   -4   -5    2     -5.87      0.00
   -3   -5    2     -4.37      0.00
   -2   -5    2     14.71      0.00
   -1   -5    2    -20.30      0.00
    0   -5    2     34.42      0.00
    1   -5    2     13.58      0.00
    2   -5    2     -9.90      0.00
    3   -5    2     -3.36      0.00
    4   -5    2     -9.35      0.00
    5   -5    2     -1.73      0.00
    6   -5    2     -7.30      0.00
    7   -5    2     -0.03      0.00
    8   -5    2     14.66      0.00
    9   -5    2     -0.89      0.00
   10   -5    2     -2.22      0.00
   11   -5    2     -1.35      0.00
   12   -5    2      5.83      0.00
   13   -5    2      0.48      0.00
   14   -5    2     -2.80      0.00
   15   -5    2     -5.83      0.00
   16   -5    2      3.23      0.00
   17   -5    2      4.22      0.00
   18   -5    2     -2.67      0.00
   19   -5    2      2.71      0.00
   20   -5    2      0.73      0.00
  -18   -4    2     -3.16      0.00
  -17   -4    2     -6.02      0.00
  -16   -4    2      1.54      0.00
  -15   -4    2      5.10      0.00
  -14   -4    2      0.85      0.00
  -13   -4    2      2.16      0.00
  -12   -4    2     -0.62      0.00
  -11   -4    2      0.27      0.00
  -10   -4    2     -0.93      0.00
   -9   -4    2     -1.37      0.00
   -8   -4    2     -5.80      0.00
   -7   -4    2     10.43      0.00
   -6   -4    2     -7.25      0.00
   -5   -4    2     -8.39      0.00
   -4   -4    2     12.01      0.00
   -3   -4    2      5.37      0.00
   -2   -4    2     31.43      0.00
   -1   -4    2    -77.97      0.00
    0   -4    2      2.82      0.00
    1   -4    2     21.53      0.00
    2   -4    2    -43.80      0.00
    3   -4    2     39.56      0.00
    4   -4    2     10.72      0.00
    5   -4    2      6.92      0.00
    6   -4    2      0.28      0.00
    7   -4    2    -21.84      0.00
    8   -4    2      4.88      0.00
    9   -4    2      0.68      0.00
   10   -4    2     -2.26      0.00
   11   -4    2      0.43      0.00
   12   -4    2      1.38      0.00
   13   -4    2      1.42      0.00
   14   -4    2      1.91      0.00
   15   -4    2     -3.10      0.00
   16   -4    2      0.01      0.00
   17   -4    2      1.03      0.00
   18   -4    2     -1.30      0.00
   19   -4    2     -4.31      0.00
   20   -4    2      2.94      0.00
  -19   -3    2     -6.10      0.00
  -18   -3    2     10.92      0.00
  -17   -3    2      1.28      0.00
  -16   -3    2     -1.95      0.00
  -15   -3    2     -2.00      0.00
  -14   -3    2     -5.26      0.00
  -13   -3    2     -0.82      0.00
  -12   -3    2      0.30      0.00
  -11   -3    2      2.84      0.00
  -10   -3    2      0.08      0.00
   -9   -3    2      2.31      0.00
   -8   -3    2     -3.54      0.00
   -7   -3    2      8.48      0.00
   -6   -3    2      4.51      0.00
   -5   -3    2    -23.37      0.00
   -4   -3    2      1.25      0.00
   -3   -3    2     -7.75      0.00
   -2   -3    2     52.30      0.00
   -1   -3    2    -47.32      0.00
    0   -3    2     36.03      0.00
    1   -3    2     98.21      0.00
    2   -3    2   -103.79      0.00
    3   -3    2    -14.91      0.00
    4   -3    2      5.54      0.00
    5   -3    2     -4.04      0.00
    6   -3    2     15.66      0.00
    7   -3    2     -9.53      0.00
    8   -3    2     10.61      0.00
    9   -3    2      3.46      0.00
   10   -3    2     -8.21      0.00
   11   -3    2      4.05      0.00
   12   -3    2     -0.87      0.00
   13   -3    2     -0.21      0.00
   14   -3    2      0.65      0.00
   15   -3    2     -4.91      0.00
   16   -3    2     -2.16      0.00
   17   -3    2      5.28      0.00
   18   -3    2      3.07      0.00
   19   -3    2     -0.56      0.00
   20   -3    2      1.67      0.00
  -19   -2    2    -12.04      0.00
  -18   -2    2      3.14      0.00
  -17   -2    2     -2.29      0.00
  -16   -2    2      4.30      0.00
  -15   -2    2      4.92      0.00
  -14   -2    2      2.28      0.00
  -13   -2    2     -1.65      0.00
  -12   -2    2     -2.13      0.00
  -11   -2    2      2.69      0.00
  -10   -2    2     -5.42      0.00
   -9   -2    2     -0.44      0.00
   -8   -2    2      0.77      0.00
   -7   -2    2     -0.79      0.00
   -6   -2    2      8.65      0.00
   -5   -2    2    -12.04      0.00
   -4   -2    2     19.08      0.00
   -3   -2    2      2.51      0.00
   -2   -2    2     16.56      0.00
   -1   -2    2    -93.77      0.00
    0   -2    2    -54.28      0.00
    1   -2    2     84.82      0.00
    2   -2    2     32.17      0.00
    3   -2    2     -8.31      0.00
    4   -2    2      7.11      0.00
    5   -2    2     -8.06      0.00
    6   -2    2      4.96      0.00
    7   -2    2    -19.59      0.00
    8   -2    2     -0.47      0.00
    9   -2    2     10.85      0.00
   10   -2    2     -7.03      0.00
   11   -2    2      5.79      0.00
   12   -2    2      0.67      0.00
   13   -2    2      0.17      0.00
   14   -2    2      5.65      0.00
   15   -2    2     -3.88      0.00
   16   -2    2     -5.61      0.00
   17   -2    2      5.50      0.00
   18   -2    2     -5.49      0.00
   19   -2    2      0.76      0.00
  -20   -1    2      2.05      0.00
  -19   -1    2    -10.71      0.00
  -18   -1    2     10.17      0.00
  -17   -1    2     -1.78      0.00
  -16   -1    2     -3.70      0.00
  -15   -1    2     -1.35      0.00
  -14   -1    2     -0.16      0.00
  -13   -1    2     -0.13      0.00
  -12   -1    2     -2.00      0.00
  -11   -1    2      6.39      0.00
  -10   -1    2     -2.28      0.00
   -9   -1    2     -5.75      0.00
   -8   -1    2      7.83      0.00
   -7   -1    2      3.09      0.00
   -6   -1    2     -1.30      0.00
   -5   -1    2    -29.70      0.00
   -4   -1    2      6.44      0.00
   -3   -1    2     30.30      0.00
   -2   -1    2     10.85      0.00
   -1   -1    2     10.37      0.00
    0   -1    2     48.10      0.00
    1   -1    2    -55.33      0.00
    2   -1    2    -18.20      0.00
    3   -1    2    -13.31      0.00
    4   -1    2      6.55      0.00
    5   -1    2     -0.46      0.00
    6   -1    2     13.18      0.00
    7   -1    2     -0.02      0.00
    8   -1    2     -4.29      0.00
    9   -1    2      5.07      0.00
   10   -1    2     -8.32      0.00
   11   -1    2     -0.03      0.00
   12   -1    2      2.71      0.00
   13   -1    2     -2.91      0.00
   14   -1    2      5.83      0.00
   15   -1    2     -4.78      0.00
   16   -1    2     -4.72      0.00
   17   -1    2      6.34      0.00
   18   -1    2     -3.28      0.00
   19   -1    2      3.82      0.00
  -20    0    2      5.72      0.00
  -19    0    2    -13.81      0.00
  -18    0    2      2.01      0.00
  -17    0    2      4.87      0.00
  -16    0    2     -1.14      0.00
  -15    0    2      3.83      0.00
  -14    0    2     -0.03      0.00
  -13    0    2     -0.59      0.00
  -12    0    2     -1.56      0.00
  -11    0    2      0.98      0.00
  -10    0    2      2.74      0.00
   -9    0    2     -8.81      0.00
   -8    0    2      0.13      0.00
   -7    0    2      7.42      0.00
   -6    0    2      9.99      0.00
   -5    0    2    -17.81      0.00
   -4    0    2     -3.38      0.00
   -3    0    2     78.01      0.00
   -2    0    2    -77.61      0.00
   -1    0    2   -114.23      0.00
    0    0    2     43.26      0.00
    1    0    2     95.51      0.00
    2    0    2      8.37      0.00
    3    0    2    -22.30      0.00
    4    0    2      7.71      0.00
    5    0    2     -7.43      0.00
    6    0    2    -10.33      0.00
    7    0    2     -0.07      0.00
    8    0    2     -0.10      0.00
    9    0    2      7.54      0.00
   10    0    2     -0.32      0.00
   11    0    2     -2.37      0.00
   12    0    2      2.34      0.00
   13    0    2     -2.09      0.00
   14    0    2      8.08      0.00
   15    0    2     -3.58      0.00
   16    0    2     -0.98      0.00
   17    0    2     -0.04      0.00
   18    0    2     -4.91      0.00
   19    0    2      3.32      0.00
  -20    1    2      5.95      0.00
  -19    1    2     -3.78      0.00
  -18    1    2     -4.16      0.00
  -17    1    2      1.81      0.00
  -16    1    2      0.54      0.00
  -15    1    2      0.06      0.00
  -14    1    2      1.28      0.00
  -13    1    2     -2.07      0.00
  -12    1    2      3.24      0.00
  -11    1    2     -2.86      0.00
  -10    1    2      0.62      0.00
   -9    1    2     -1.92      0.00
   -8    1    2     -1.57      0.00
   -7    1    2      5.88      0.00
   -6    1    2     -1.04      0.00
   -5    1    2    -18.97      0.00
   -4    1    2    -47.89      0.00
   -3    1    2     99.96      0.00
   -2    1    2     35.20      0.00
   -1    1    2     22.65      0.00
    0    1    2   -138.43      0.00
    1    1    2     32.49      0.00
    2    1    2     24.65      0.00
    3    1    2    -37.85      0.00
    4    1    2     16.05      0.00
    5    1    2     19.26      0.00
    6    1    2     -9.97      0.00
    7    1    2      1.23      0.00
    8    1    2     -3.87      0.00
    9    1    2      0.63      0.00
   10    1    2     -2.40      0.00
   11    1    2     -0.80      0.00
   12    1    2      2.89      0.00
   13    1    2     -4.96      0.00
   14    1    2      4.78      0.00
   15    1    2      0.01      0.00
   16    1    2     -3.11      0.00
   17    1    2     -2.36      0.00
   18    1    2     -1.88      0.00
   19    1    2      8.26      0.00
  -20    2    2      4.17      0.00
  -19    2    2      2.13      0.00
  -18    2    2     -2.62      0.00
  -17    2    2     -6.82      0.00
  -16    2    2      5.15      0.00
  -15    2    2     -3.45      0.00
  -14    2    2      2.63      0.00
  -13    2    2     -2.08      0.00
  -12    2    2      4.80      0.00
  -11    2    2      1.34      0.00
  -10    2    2     -1.24      0.00
   -9    2    2     -0.93      0.00
   -8    2    2     -7.93      0.00
   -7    2    2     10.98      0.00
   -6    2    2      7.94      0.00
   -5    2    2      6.52      0.00
   -4    2    2    -26.31      0.00
   -3    2    2     22.38      0.00
   -2    2    2    -88.02      0.00
   -1    2    2     81.74      0.00
    0    2    2    -24.41      0.00
    1    2    2      9.17      0.00
    2    2    2     50.78      0.00
    3    2    2    -30.60      0.00
    4    2    2    -17.60      0.00
    5    2    2     18.76      0.00
    6    2    2    -12.94      0.00
    7    2    2      3.02      0.00
    8    2    2      1.14      0.00
    9    2    2      6.09      0.00
   10    2    2     -0.99      0.00
   11    2    2     -5.34      0.00
   12    2    2      4.81      0.00
   13    2    2     -3.18      0.00
   14    2    2     -1.86      0.00
   15    2    2     10.65      0.00
   16    2    2     -0.54      0.00
   17    2    2     -2.84      0.00
   18    2    2     -5.66      0.00
  -21    3    2     -5.83      0.00
  -20    3    2      2.19      0.00
  -19    3    2      1.55      0.00
  -18    3    2      0.76      0.00
  -17    3    2     -2.39      0.00
  -16    3    2      8.37      0.00
  -15    3    2     -1.80      0.00
  -14    3    2     -0.21      0.00
  -13    3    2     -4.07      0.00
  -12    3    2      1.97      0.00
  -11    3    2     -0.56      0.00
  -10    3    2     -2.87      0.00
   -9    3    2      1.41      0.00
   -8    3    2     -3.29      0.00
   -7    3    2      3.07      0.00
   -6    3    2     -7.01      0.00
   -5    3    2    -10.65      0.00
   -4    3    2     -8.65      0.00
   -3    3    2     72.14      0.00
   -2    3    2    -12.50      0.00
   -1    3    2    -32.80      0.00
    0    3    2     -3.11      0.00
    1    3    2    -25.43      0.00
    2    3    2     10.20      0.00
    3    3    2     12.34      0.00
    4    3    2     -9.87      0.00
    5    3    2     18.46      0.00
    6    3    2     -9.02      0.00
    7    3    2     -1.67      0.00
    8    3    2     -4.40      0.00
    9    3    2     -0.56      0.00
   10    3    2      6.59      0.00
   11    3    2     -3.69      0.00
   12    3    2      2.81      0.00
   13    3    2     -0.65      0.00
   14    3    2     -7.08      0.00
   15    3    2      5.07      0.00
   16    3    2     -2.89      0.00
   17    3    2     -1.15      0.00
   18    3    2      3.07      0.00
  -21    4    2     -3.17      0.00
  -20    4    2      5.10      0.00
  -19    4    2      2.10      0.00
  -18    4    2     -9.33      0.00
  -17    4    2     -6.31      0.00
  -16    4    2     -0.22      0.00
  -15    4    2      2.81      0.00
  -14    4    2      5.23      0.00
  -13    4    2     -3.32      0.00
  -12    4    2      1.87      0.00
  -11    4    2      4.48      0.00
  -10    4    2      4.35      0.00
   -9    4    2     -8.63      0.00
   -8    4    2     -6.00      0.00
   -7    4    2     16.74      0.00
   -6    4    2      0.76      0.00
   -5    4    2     -2.69      0.00
   -4    4    2    -14.17      0.00
   -3    4    2    -13.85      0.00
   -2    4    2     30.32      0.00
   -1    4    2    -24.64      0.00
    0    4    2     19.69      0.00
    1    4    2     30.50      0.00
    2    4    2    -25.09      0.00
    3    4    2     -4.73      0.00
    4    4    2     -5.74      0.00
    5    4    2      9.49      0.00
    6    4    2     -4.33      0.00
    7    4    2      2.05      0.00
    8    4    2      5.88      0.00
    9    4    2     -6.88      0.00
   10    4    2      1.70      0.00
   11    4    2     -0.55      0.00
   12    4    2      3.07      0.00
   13    4    2     -2.88      0.00
   14    4    2     -1.07      0.00
   15    4    2      6.05      0.00
   16    4    2      3.64      0.00
   17    4    2     -2.35      0.00
  -21    5    2     -4.61      0.00
  -20    5    2      6.39      0.00
  -19    5    2      3.04      0.00
  -18    5    2      1.21      0.00
  -17    5    2      4.12      0.00
  -16    5    2     -2.09      0.00
  -15    5    2     -1.54      0.00
  -14    5    2      3.04      0.00
  -13    5    2      0.53      0.00
  -12    5    2     -6.60      0.00
  -11    5    2     -6.59      0.00
  -10    5    2      8.21      0.00
   -9    5    2      4.04      0.00
   -8    5    2    -11.12      0.00
   -7    5    2      3.79      0.00
   -6    5    2      6.35      0.00
   -5    5    2    -14.96      0.00
   -4    5    2     14.79      0.00
   -3    5    2     -0.87      0.00
   -2    5    2     12.70      0.00
   -1    5    2    -21.01      0.00
    0    5    2    -26.79      0.00
    1    5    2     33.15      0.00
    2    5    2     -2.35      0.00
    3    5    2     -7.66      0.00
    4    5    2      4.18      0.00
    5    5    2      8.30      0.00
    6    5    2     -6.11      0.00
    7    5    2    -11.35      0.00
    8    5    2      8.91      0.00
    9    5    2     -0.33      0.00
   10    5    2     -0.56      0.00
   11    5    2     -1.27      0.00
   12    5    2      5.75      0.00
   13    5    2     -0.94      0.00
   14    5    2     -3.04      0.00
   15    5    2     -7.58      0.00
   16    5    2      1.36      0.00
  -21    6    2     -5.72      0.00
  -20    6    2     10.85      0.00
  -19    6    2     -6.80      0.00
  -18    6    2     -8.71      0.00
  -17    6    2     -3.19      0.00
  -16    6    2     -0.91      0.00
  -15    6    2      4.57      0.00
  -14    6    2     -1.34      0.00
  -13    6    2      8.31      0.00
  -12    6    2      2.05      0.00
  -11    6    2     -1.76      0.00
  -10    6    2     -3.80      0.00
   -9    6    2     -3.65      0.00
   -8    6    2      6.23      0.00
   -7    6    2     -7.66      0.00
   -6    6    2     11.56      0.00
   -5    6    2     -7.17      0.00
   -4    6    2      3.36      0.00
   -3    6    2     -6.10      0.00
   -2    6    2      5.91      0.00
   -1    6    2      3.31      0.00
    0    6    2     -6.38      0.00
    1    6    2     11.37      0.00
    2    6    2      0.15      0.00
    3    6    2    -13.72      0.00
    4    6    2     -1.29      0.00
    5    6    2      7.21      0.00
    6    6    2      9.38      0.00
    7    6    2    -12.35      0.00
    8    6    2      2.37      0.00
    9    6    2      1.81      0.00
   10    6    2     -0.14      0.00
   11    6    2     -2.27      0.00
   12    6    2     -2.06      0.00
   13    6    2      2.16      0.00
   14    6    2      7.17      0.00
   15    6    2     -3.55      0.00
  -21    7    2     -5.83      0.00
  -20    7    2      7.36      0.00
  -19    7    2      7.82      0.00
  -18    7    2      2.19      0.00
  -17    7    2     -1.30      0.00
  -16    7    2     -5.52      0.00
  -15    7    2      4.88      0.00
  -14    7    2     -5.00      0.00
  -13    7    2      1.36      0.00
  -12    7    2     -4.69      0.00
  -11    7    2      0.83      0.00
  -10    7    2      9.12      0.00
   -9    7    2     -8.68      0.00
   -8    7    2      6.44      0.00
   -7    7    2      0.36      0.00
   -6    7    2     -1.90      0.00
   -5    7    2     -7.95      0.00
   -4    7    2      8.71      0.00
   -3    7    2      0.60      0.00
   -2    7    2      0.24      0.00
   -1    7    2    -13.48      0.00
    0    7    2      2.14      0.00
    1    7    2      5.72      0.00
    2    7    2      4.73      0.00
    3    7    2     -3.57      0.00
    4    7    2      4.34      0.00
    5    7    2     -6.94      0.00
    6    7    2      6.72      0.00
    7    7    2     -6.24      0.00
    8    7    2     -2.27      0.00
    9    7    2      2.42      0.00
   10    7    2      2.00      0.00
   11    7    2      2.65      0.00
   12    7    2     -1.37      0.00
   13    7    2     -0.54      0.00
   14    7    2      0.78      0.00
  -21    8    2      2.49      0.00
  -20    8    2     -5.30      0.00
  -19    8    2     -1.55      0.00
  -18    8    2     -3.37      0.00
  -17    8    2     -1.39      0.00
  -16    8    2     -1.22      0.00
  -15    8    2      3.75      0.00
  -14    8    2      3.37      0.00
  -13    8    2      5.25      0.00
  -12    8    2     -2.49      0.00
  -11    8    2     -8.11      0.00
  -10    8    2      0.69      0.00
   -9    8    2     -1.71      0.00
   -8    8    2      1.89      0.00
   -7    8    2      1.49      0.00
   -6    8    2     -1.06      0.00
   -5    8    2      2.94      0.00
   -4    8    2     -5.58      0.00
   -3    8    2      6.96      0.00
   -2    8    2      4.01      0.00
   -1    8    2     -8.97      0.00
    0    8    2      5.61      0.00
    1    8    2      0.99      0.00
    2    8    2     -2.31      0.00
    3    8    2    -12.24      0.00
    4    8    2     12.42      0.00
    5    8    2      1.28      0.00
    6    8    2      0.33      0.00
    7    8    2      0.20      0.00
    8    8    2     -3.32      0.00
    9    8    2     -1.93      0.00
   10    8    2      1.61      0.00
   11    8    2     -0.72      0.00
   12    8    2     -2.46      0.00
   13    8    2      4.51      0.00
   14    8    2      3.00      0.00
  -21    9    2      2.04      0.00
  -20    9    2      6.26      0.00
  -19    9    2      3.82      0.00
  -18    9    2      0.16      0.00
  -17    9    2     -4.11      0.00
  -16    9    2      0.06      0.00
  -15    9    2     -4.90      0.00
  -14    9    2     -0.55      0.00
  -13    9    2      4.90      0.00
  -12    9    2      1.13      0.00
  -11    9    2      1.75      0.00
  -10    9    2      0.87      0.00
   -9    9    2     -7.16      0.00
   -8    9    2      7.21      0.00
   -7    9    2      3.53      0.00
   -6    9    2     -6.85      0.00
   -5    9    2      4.87      0.00
   -4    9    2     -9.10      0.00
   -3    9    2      6.67      0.00
   -2    9    2     -2.69      0.00
   -1    9    2     -9.38      0.00
    0    9    2      5.88      0.00
    1    9    2      4.66      0.00
    2    9    2      6.55      0.00
    3    9    2    -12.48      0.00
    4    9    2      0.38      0.00
    5    9    2      6.95      0.00
    6    9    2     -3.85      0.00
    7    9    2     -0.62      0.00
    8    9    2      1.16      0.00
    9    9    2     -1.01      0.00
   10    9    2      1.26      0.00
   11    9    2      1.44      0.00
   12    9    2     -3.18      0.00
   13    9    2      5.84      0.00
   14    9    2     -2.97      0.00
  -21   10    2     -8.53      0.00
  -20   10    2      0.70      0.00
  -19   10    2      1.45      0.00
  -18   10    2     -1.86      0.00
  -17   10    2      0.41      0.00
  -16   10    2      3.24      0.00
  -15   10    2      2.97      0.00
  -14   10    2     -2.93      0.00
  -13   10    2      0.00      0.00
  -12   10    2     -3.89      0.00
  -11   10    2     -2.68      0.00
  -10   10    2      6.22      0.00
   -9   10    2     -5.22      0.00
   -8   10    2      0.21      0.00
   -7   10    2     -1.16      0.00
   -6   10    2      3.27      0.00
   -5   10    2     -0.43      0.00
   -4   10    2     -1.99      0.00
   -3   10    2     11.21      0.00
   -2   10    2      0.13      0.00
   -1   10    2     -7.86      0.00
    0   10    2      0.00      0.00
    1   10    2     -0.78      0.00
    2   10    2      4.20      0.00
    3   10    2     -1.64      0.00
    4   10    2     -3.33      0.00
    5   10    2      7.33      0.00
    6   10    2     -0.86      0.00
    7   10    2     -3.27      0.00
    8   10    2     -1.59      0.00
    9   10    2      2.41      0.00
   10   10    2     -1.83      0.00
   11   10    2      0.46      0.00
   12   10    2     -2.71      0.00
   13   10    2      1.42      0.00
   14   10    2      6.35      0.00
  -21   11    2     -0.24      0.00
  -20   11    2     -3.53      0.00
  -19   11    2      9.36      0.00
  -18   11    2     -9.75      0.00
  -17   11    2      1.60      0.00
  -16   11    2     -7.12      0.00
  -15   11    2      5.74      0.00
  -14   11    2      2.72      0.00
  -13   11    2      2.23      0.00
  -12   11    2     -2.64      0.00
  -11   11    2      1.19      0.00
  -10   11    2     -0.81      0.00
   -9   11    2      0.03      0.00
   -8   11    2      1.37      0.00
   -7   11    2      0.05      0.00
   -6   11    2      3.51      0.00
   -5   11    2     -3.23      0.00
   -4   11    2     -8.99      0.00
   -3   11    2      3.92      0.00
   -2   11    2      1.28      0.00
   -1   11    2     -2.96      0.00
    0   11    2      2.54      0.00
    1   11    2      0.11      0.00
    2   11    2     -1.63      0.00
    3   11    2     -0.05      0.00
    4   11    2     -2.65      0.00
    5   11    2      5.05      0.00
    6   11    2     -0.24      0.00
    7   11    2     -0.78      0.00
    8   11    2     -1.19      0.00
    9   11    2      4.34      0.00
   10   11    2     -3.50      0.00
   11   11    2     -4.68      0.00
   12   11    2      9.19      0.00
   13   11    2     -2.68      0.00
   14   11    2     -1.84      0.00
  -20   12    2    -14.39      0.00
  -19   12    2     15.88      0.00
  -18   12    2     -4.83      0.00
  -17   12    2      7.88      0.00
  -16   12    2     -8.21      0.00
  -15   12    2      3.14      0.00
  -14   12    2     -2.56      0.00
  -13   12    2      2.14      0.00
  -12   12    2     -7.47      0.00
  -11   12    2      3.65      0.00
  -10   12    2      2.51      0.00
   -9   12    2      3.72      0.00
   -8   12    2     -9.67      0.00
   -7   12    2      0.52      0.00
   -6   12    2     -1.05      0.00
   -5   12    2      8.64      0.00
   -4   12    2      0.20      0.00
   -3   12    2      2.35      0.00
   -2   12    2      1.49      0.00
   -1   12    2     -6.47      0.00
    0   12    2      0.91      0.00
    1   12    2      3.76      0.00
    2   12    2     -2.61      0.00
    3   12    2      0.04      0.00
    4   12    2     -1.70      0.00
    5   12    2      4.55      0.00
    6   12    2     -1.63      0.00
    7   12    2     -4.62      0.00
    8   12    2     -0.77      0.00
    9   12    2      7.59      0.00
   10   12    2      3.20      0.00
   11   12    2    -12.32      0.00
   12   12    2      0.30      0.00
   13   12    2      7.58      0.00
  -20   13    2    -15.29      0.00
  -19   13    2      2.41      0.00
  -18   13    2     -4.58      0.00
  -17   13    2      6.17      0.00
  -16   13    2     -5.54      0.00
  -15   13    2      7.27      0.00
  -14   13    2     -0.47      0.00
  -13   13    2      2.20      0.00
  -12   13    2     -2.65      0.00
  -11   13    2     -3.08      0.00
  -10   13    2     -2.11      0.00
   -9   13    2      8.12      0.00
   -8   13    2      1.11      0.00
   -7   13    2     -0.45      0.00
   -6   13    2     -7.12      0.00
   -5   13    2      0.52      0.00
   -4   13    2     -1.22      0.00
   -3   13    2     -1.01      0.00
   -2   13    2      4.56      0.00
   -1   13    2     -0.77      0.00
    0   13    2     -4.63      0.00
    1   13    2      4.85      0.00
    2   13    2     -1.94      0.00
    3   13    2     -2.31      0.00
    4   13    2     -0.17      0.00
    5   13    2      4.82      0.00
    6   13    2      1.74      0.00
    7   13    2     -4.32      0.00
    8   13    2     -2.31      0.00
    9   13    2      3.93      0.00
   10   13    2      0.98      0.00
   11   13    2      0.87      0.00
   12   13    2     -4.36      0.00
   13   13    2      3.19      0.00
  -20   14    2     -0.42      0.00
  -19   14    2      1.59      0.00
  -18   14    2     -1.37      0.00
  -17   14    2      0.96      0.00
  -16   14    2     -1.91      0.00
  -15   14    2     -0.07      0.00
  -14   14    2     -0.91      0.00
  -13   14    2     -0.18      0.00
  -12   14    2      1.34      0.00
  -11   14    2     -0.06      0.00
  -10   14    2      0.67      0.00
   -9   14    2     -4.22      0.00
   -8   14    2      2.50      0.00
   -7   14    2     -1.65      0.00
   -6   14    2     -1.63      0.00
   -5   14    2      3.99      0.00
   -4   14    2      2.41      0.00
   -3   14    2     -0.63      0.00
   -2   14    2     -2.76      0.00
   -1   14    2      5.20      0.00
    0   14    2     -3.60      0.00
    1   14    2     -0.40      0.00
    2   14    2      2.87      0.00
    3   14    2     -2.98      0.00
    4   14    2     -1.48      0.00
    5   14    2      2.23      0.00
    6   14    2      1.50      0.00
    7   14    2     -5.10      0.00
    8   14    2     -3.72      0.00
    9   14    2     10.16      0.00
   10   14    2     -1.56      0.00
   11   14    2     -1.80      0.00
   12   14    2     -3.40      0.00
  -20   15    2     -1.49      0.00
  -19   15    2     -1.76      0.00
  -18   15    2      1.55      0.00
  -17   15    2     -5.19      0.00
  -16   15    2      6.84      0.00
  -15   15    2      2.59      0.00
  -14   15    2     -2.05      0.00
  -13   15    2     -1.48      0.00
  -12   15    2      1.64      0.00
  -11   15    2     -2.28      0.00
  -10   15    2      2.65      0.00
   -9   15    2      1.07      0.00
   -8   15    2      2.62      0.00
   -7   15    2     -1.01      0.00
   -6   15    2     -3.77      0.00
   -5   15    2     -0.43      0.00
   -4   15    2     -0.38      0.00
   -3   15    2      2.60      0.00
   -2   15    2     -4.20      0.00
   -1   15    2      1.40      0.00
    0   15    2      5.67      0.00
    1   15    2     -4.74      0.00
    2   15    2      1.41      0.00
    3   15    2      0.06      0.00
    4   15    2     -1.39      0.00
    5   15    2      0.18      0.00
    6   15    2      4.74      0.00
    7   15    2      0.16      0.00
    8   15    2     -6.72      0.00
    9   15    2      0.39      0.00
   10   15    2      3.56      0.00
   11   15    2      4.42      0.00
  -20   16    2      3.00      0.00
  -19   16    2      0.04      0.00
  -18   16    2      3.03      0.00
  -17   16    2     -8.94      0.00
  -16   16    2      0.49      0.00
  -15   16    2     -0.15      0.00
  -14   16    2      2.84      0.00
  -13   16    2     -1.32      0.00
  -12   16    2     -0.35      0.00
  -11   16    2      0.83      0.00
  -10   16    2     -0.74      0.00
   -9   16    2     -1.82      0.00
   -8   16    2     -0.80      0.00
   -7   16    2     -1.46      0.00
   -6   16    2      2.09      0.00
   -5   16    2      1.13      0.00
   -4   16    2      0.10      0.00
   -3   16    2      0.39      0.00
   -2   16    2      0.21      0.00
   -1   16    2     -5.30      0.00
    0   16    2      4.29      0.00
    1   16    2     -1.70      0.00
    2   16    2     -0.15      0.00
    3   16    2      2.44      0.00
    4   16    2      1.64      0.00
    5   16    2     -4.13      0.00
    6   16    2     -1.37      0.00
    7   16    2     -0.33      0.00
    8   16    2      2.12      0.00
    9   16    2     -1.06      0.00
   10   16    2     -3.60      0.00
  -19   17    2      0.69      0.00
  -18   17    2      4.05      0.00
  -17   17    2     -2.26      0.00
  -16   17    2      4.03      0.00
  -15   17    2     -4.81      0.00
  -14   17    2     -0.81      0.00
  -13   17    2      3.28      0.00
  -12   17    2      0.68      0.00
  -11   17    2     -3.49      0.00
  -10   17    2      7.25      0.00
   -9   17    2     -0.48      0.00
   -8   17    2      1.59      0.00
   -7   17    2     -5.48      0.00
   -6   17    2      2.02      0.00
   -5   17    2      0.74      0.00
   -4   17    2     -0.57      0.00
   -3   17    2     -1.58      0.00
   -2   17    2      1.39      0.00
   -1   17    2      1.76      0.00
    0   17    2      1.63      0.00
    1   17    2     -1.89      0.00
    2   17    2     -2.28      0.00
    3   17    2     -2.74      0.00
    4   17    2      5.56      0.00
    5   17    2      1.42      0.00
    6   17    2     -0.18      0.00
    7   17    2      0.54      0.00
    8   17    2     -1.09      0.00
    9   17    2      1.98      0.00
  -19   18    2     -1.14      0.00
  -18   18    2      2.96      0.00
  -17   18    2     -4.36      0.00
  -16   18    2     -1.00      0.00
  -15   18    2      1.69      0.00
  -14   18    2     -2.78      0.00
  -13   18    2     -0.75      0.00
  -12   18    2      7.01      0.00
  -11   18    2     -9.93      0.00
  -10   18    2      3.72      0.00
   -9   18    2     -0.55      0.00
   -8   18    2      0.42      0.00
   -7   18    2     -3.50      0.00
   -6   18    2      1.18      0.00
   -5   18    2      4.14      0.00
   -4   18    2     -1.02      0.00
   -3   18    2      0.08      0.00
   -2   18    2     -5.19      0.00
   -1   18    2      0.05      0.00
    0   18    2      1.92      0.00
    1   18    2      0.31      0.00
    2   18    2      5.04      0.00
    3   18    2     -5.85      0.00
    4   18    2      0.97      0.00
    5   18    2      1.07      0.00
    6   18    2     -4.51      0.00
    7   18    2      1.16      0.00
    8   18    2     -2.29      0.00
  -18   19    2      4.81      0.00
  -17   19    2      4.76      0.00
  -16   19    2     -4.69      0.00
  -15   19    2     -0.24      0.00
  -14   19    2     -1.74      0.00
  -13   19    2     -4.41      0.00
  -12   19    2      8.30      0.00
  -11   19    2     -1.02      0.00
  -10   19    2      0.22      0.00
   -9   19    2      5.06      0.00
   -8   19    2     -3.95      0.00
   -7   19    2     -3.29      0.00
   -6   19    2      0.38      0.00
   -5   19    2      3.10      0.00
   -4   19    2     -2.20      0.00
   -3   19    2      3.15      0.00
   -2   19    2      1.03      0.00
   -1   19    2     -0.34      0.00
    0   19    2     -0.57      0.00
    1   19    2     -5.37      0.00
    2   19    2      4.41      0.00
    3   19    2     -2.23      0.00
    4   19    2      0.17      0.00
    5   19    2      2.26      0.00
    6   19    2      3.22      0.00
    7   19    2      3.12      0.00
  -18   20    2      0.01      0.00
  -17   20    2      2.88      0.00
  -16   20    2     -3.21      0.00
  -15   20    2      2.33      0.00
  -14   20    2      4.13      0.00
  -13   20    2     -4.18      0.00
  -12   20    2     -4.50      0.00
  -11   20    2      1.58      0.00
  -10   20    2     -3.89      0.00
   -9   20    2      8.63      0.00
   -8   20    2     -0.82      0.00
   -7   20    2     -6.00      0.00
   -6   20    2      2.42      0.00
   -5   20    2      3.54      0.00
   -4   20    2     -2.71      0.00
   -3   20    2     -3.60      0.00
   -2   20    2     -0.09      0.00
   -1   20    2      2.21      0.00
    0   20    2      2.84      0.00
    1   20    2     -1.30      0.00
    2   20    2      1.66      0.00
    3   20    2     -1.01      0.00
    4   20    2      0.69      0.00
    5   20    2     -6.92      0.00
  -17   21    2      6.94      0.00
  -16   21    2     -4.66      0.00
  -15   21    2     -9.70      0.00
  -14   21    2      5.37      0.00
  -13   21    2      7.62      0.00
  -12   21    2     -4.13      0.00
  -11   21    2      0.04      0.00
  -10   21    2     -3.14      0.00
   -9   21    2      2.59      0.00
   -8   21    2      2.71      0.00
   -7   21    2     -5.56      0.00
   -6   21    2     -0.21      0.00
   -5   21    2      3.24      0.00
   -4   21    2      3.77      0.00
   -3   21    2     -0.93      0.00
   -2   21    2     -3.56      0.00
   -1   21    2      0.28      0.00
    0   21    2      0.24      0.00
    1   21    2     -1.45      0.00
    2   21    2      0.46      0.00
    3   21    2     -1.97      0.00
  -16   22    2      8.89      0.00
  -15   22    2     -8.10      0.00
  -14   22    2     -2.84      0.00
  -13   22    2      5.01      0.00
  -12   22    2      0.86      0.00
  -11   22    2     -4.96      0.00
  -10   22    2      1.75      0.00
   -9   22    2      1.09      0.00
   -8   22    2      1.98      0.00
   -7   22    2     -1.32      0.00
   -6   22    2     -0.67      0.00
   -5   22    2     -3.96      0.00
   -4   22    2      2.28      0.00
   -3   22    2      2.33      0.00
   -2   22    2     -3.14      0.00
   -1   22    2      0.40      0.00
    0   22    2      4.08      0.00
    1   22    2      0.59      0.00
    2   22    2      1.32      0.00
  -14   23    2     -2.01      0.00
  -13   23    2      0.90      0.00
  -12   23    2      6.06      0.00
  -11   23    2     -4.97      0.00
  -10   23    2     -0.72      0.00
   -9   23    2     -1.16      0.00
   -8   23    2      0.37      0.00
   -7   23    2     -0.67      0.00
   -6   23    2      6.64      0.00
   -5   23    2     -3.39      0.00
   -4   23    2     -0.75      0.00
   -3   23    2      3.20      0.00
   -2   23    2     -2.51      0.00
   -1   23    2     -5.01      0.00
    0   23    2      0.35      0.00
    1   23    2      1.46      0.00
  -12   24    2      2.57      0.00
  -11   24    2     -0.45      0.00
  -10   24    2      2.22      0.00
   -9   24    2     -1.57      0.00
   -8   24    2      0.21      0.00
   -7   24    2     -6.93      0.00
   -6   24    2      4.40      0.00
   -5   24    2      1.54      0.00
   -4   24    2     -2.79      0.00
   -3   24    2      2.05      0.00
   -2   24    2      3.14      0.00
   -1   24    2     -0.74      0.00
  -10   25    2      1.47      0.00
   -9   25    2     -0.81      0.00
   -8   25    2      3.79      0.00
   -7   25    2     -2.49      0.00
   -6   25    2     -1.84      0.00
   -5   25    2      3.29      0.00
    3  -25    3     -0.95      0.00
    4  -25    3      3.30      0.00
    5  -25    3     -1.62      0.00
    6  -25    3     -1.72      0.00
    7  -25    3     -1.08      0.00
    8  -25    3     -5.04      0.00
    9  -25    3      7.99      0.00
   10  -25    3      2.78      0.00
    0  -24    3      1.24      0.00
    1  -24    3      3.18      0.00
    2  -24    3     -0.70      0.00
    3  -24    3     -2.02      0.00
    4  -24    3      0.39      0.00
    5  -24    3      3.09      0.00
    6  -24    3      0.31      0.00
    7  -24    3      3.05      0.00
    8  -24    3     -6.38      0.00
    9  -24    3     -0.99      0.00
   10  -24    3      0.18      0.00
   11  -24    3     -0.12      0.00
   -2  -23    3      1.60      0.00
   -1  -23    3      0.06      0.00
    0  -23    3     -4.87      0.00
    1  -23    3      1.23      0.00
    2  -23    3     -0.14      0.00
    3  -23    3      0.46      0.00
    4  -23    3     -1.19      0.00
    5  -23    3      1.17      0.00
    6  -23    3     -1.52      0.00
    7  -23    3     -1.51      0.00
    8  -23    3      2.14      0.00
    9  -23    3      4.66      0.00
   10  -23    3     -0.22      0.00
   11  -23    3     -4.07      0.00
   12  -23    3     -0.06      0.00
   13  -23    3      2.47      0.00
   14  -23    3      2.05      0.00
   -4  -22    3      0.12      0.00
   -3  -22    3     -1.11      0.00
   -2  -22    3     -0.41      0.00
   -1  -22    3      4.26      0.00
    0  -22    3      1.45      0.00
    1  -22    3      0.43      0.00
    2  -22    3      0.11      0.00
    3  -22    3     -2.02      0.00
    4  -22    3     -1.44      0.00
    5  -22    3      0.68      0.00
    6  -22    3      5.05      0.00
    7  -22    3     -1.99      0.00
    8  -22    3     -3.90      0.00
    9  -22    3     -0.45      0.00
   10  -22    3     -2.64      0.00
   11  -22    3      3.20      0.00
   12  -22    3      2.62      0.00
   13  -22    3     -4.85      0.00
   14  -22    3      0.91      0.00
   15  -22    3      2.62      0.00
   -5  -21    3      1.59      0.00
   -4  -21    3      0.55      0.00
   -3  -21    3      0.02      0.00
   -2  -21    3     -2.54      0.00
   -1  -21    3     -2.72      0.00
    0  -21    3      0.72      0.00
    1  -21    3     -1.88      0.00
    2  -21    3      3.88      0.00
    3  -21    3      0.40      0.00
    4  -21    3      0.24      0.00
    5  -21    3     -3.65      0.00
    6  -21    3     -1.19      0.00
    7  -21    3      1.94      0.00
    8  -21    3      2.04      0.00
    9  -21    3      7.39      0.00
   10  -21    3     -7.71      0.00
   11  -21    3     -3.92      0.00
   12  -21    3      7.50      0.00
   13  -21    3     -0.41      0.00
   14  -21    3     -5.79      0.00
   15  -21    3      2.06      0.00
   16  -21    3      2.47      0.00
   -7  -20    3      2.29      0.00
   -6  -20    3      0.42      0.00
   -5  -20    3     -2.06      0.00
   -4  -20    3      0.18      0.00
   -3  -20    3      1.55      0.00
   -2  -20    3     -1.21      0.00
   -1  -20    3      2.10      0.00
    0  -20    3      3.43      0.00
    1  -20    3     -3.93      0.00
    2  -20    3      0.84      0.00
    3  -20    3      0.06      0.00
    4  -20    3     -0.24      0.00
    5  -20    3      1.16      0.00
    6  -20    3      0.81      0.00
    7  -20    3     -0.76      0.00
    8  -20    3     -4.01      0.00
    9  -20    3      2.72      0.00
   10  -20    3      1.44      0.00
   11  -20    3     -4.77      0.00
   12  -20    3      2.93      0.00
   13  -20    3      5.67      0.00
   14  -20    3     -8.43      0.00
   15  -20    3     -0.81      0.00
   16  -20    3      6.52      0.00
   17  -20    3     -4.51      0.00
   -8  -19    3     -0.54      0.00
   -7  -19    3     -1.69      0.00
   -6  -19    3      2.58      0.00
   -5  -19    3     -0.18      0.00
   -4  -19    3     -0.81      0.00
   -3  -19    3      3.74      0.00
   -2  -19    3     -6.34      0.00
   -1  -19    3     -2.11      0.00
    0  -19    3      3.27      0.00
    1  -19    3     -0.90      0.00
    2  -19    3     -0.42      0.00
    3  -19    3      3.09      0.00
    4  -19    3     -0.88      0.00
    5  -19    3     -3.32      0.00
    6  -19    3     -0.94      0.00
    7  -19    3     -1.91      0.00
    8  -19    3      6.83      0.00
    9  -19    3     -0.87      0.00
   10  -19    3      0.94      0.00
   11  -19    3     -3.86      0.00
   12  -19    3     -0.66      0.00
   13  -19    3      6.38      0.00
   14  -19    3     -3.86      0.00
   15  -19    3     -6.12      0.00
   16  -19    3      6.26      0.00
   17  -19    3      1.57      0.00
   -9  -18    3     -2.42      0.00
   -8  -18    3     -2.18      0.00
   -7  -18    3      2.38      0.00
   -6  -18    3     -0.73      0.00
   -5  -18    3      1.01      0.00
   -4  -18    3     -1.79      0.00
   -3  -18    3      3.01      0.00
   -2  -18    3      1.20      0.00
   -1  -18    3     -1.60      0.00
    0  -18    3     -1.91      0.00
    1  -18    3      1.86      0.00
    2  -18    3     -0.73      0.00
    3  -18    3      1.69      0.00
    4  -18    3      0.37      0.00
    5  -18    3      2.96      0.00
    6  -18    3      3.74      0.00
    7  -18    3     -8.74      0.00
    8  -18    3      0.71      0.00
    9  -18    3      0.55      0.00
   10  -18    3      2.13      0.00
   11  -18    3     -2.22      0.00
   12  -18    3      3.01      0.00
   13  -18    3     -0.23      0.00
   14  -18    3     -1.60      0.00
   15  -18    3     -2.89      0.00
   16  -18    3     -0.97      0.00
   17  -18    3      1.99      0.00
   18  -18    3      5.50      0.00
  -10  -17    3      6.29      0.00
   -9  -17    3      3.23      0.00
   -8  -17    3     -7.97      0.00
   -7  -17    3      1.84      0.00
   -6  -17    3     -0.40      0.00
   -5  -17    3      1.15      0.00
   -4  -17    3      2.20      0.00
   -3  -17    3     -3.81      0.00
   -2  -17    3      0.82      0.00
   -1  -17    3      4.95      0.00
    0  -17    3     -5.62      0.00
    1  -17    3     -0.34      0.00
    2  -17    3     -0.31      0.00
    3  -17    3      1.11      0.00
    4  -17    3     -6.00      0.00
    5  -17    3     -1.08      0.00
    6  -17    3      4.06      0.00
    7  -17    3     -0.21      0.00
    8  -17    3      1.35      0.00
    9  -17    3      0.22      0.00
   10  -17    3      3.57      0.00
   11  -17    3     -7.03      0.00
   12  -17    3      4.07      0.00
   13  -17    3      3.68      0.00
   14  -17    3     -1.81      0.00
   15  -17    3     -1.53      0.00
   16  -17    3     -0.81      0.00
   17  -17    3     -2.70      0.00
   18  -17    3      2.51      0.00
  -11  -16    3     -1.54      0.00
  -10  -16    3     -0.11      0.00
   -9  -16    3      2.38      0.00
   -8  -16    3     -1.02      0.00
   -7  -16    3     -1.35      0.00
   -6  -16    3      0.05      0.00
   -5  -16    3     -0.30      0.00
   -4  -16    3      2.90      0.00
   -3  -16    3      0.01      0.00
   -2  -16    3     -3.89      0.00
   -1  -16    3      4.10      0.00
    0  -16    3     -2.97      0.00
    1  -16    3      1.06      0.00
    2  -16    3      4.38      0.00
    3  -16    3      4.07      0.00
    4  -16    3     -1.39      0.00
    5  -16    3     -1.33      0.00
    6  -16    3      1.63      0.00
    7  -16    3     -5.46      0.00
    8  -16    3      0.54      0.00
    9  -16    3     -3.92      0.00
   10  -16    3      4.96      0.00
   11  -16    3     -0.53      0.00
   12  -16    3     -3.27      0.00
   13  -16    3      0.12      0.00
   14  -16    3      2.39      0.00
   15  -16    3     -1.76      0.00
   16  -16    3      0.30      0.00
   17  -16    3      2.49      0.00
   18  -16    3     -0.94      0.00
   19  -16    3     -4.72      0.00
  -12  -15    3     -7.08      0.00
  -11  -15    3      2.76      0.00
  -10  -15    3      5.32      0.00
   -9  -15    3     -4.27      0.00
   -8  -15    3      0.88      0.00
   -7  -15    3     -2.45      0.00
   -6  -15    3     -1.14      0.00
   -5  -15    3      2.63      0.00
   -4  -15    3     -4.91      0.00
   -3  -15    3      2.32      0.00
   -2  -15    3      3.81      0.00
   -1  -15    3      1.34      0.00
    0  -15    3     -1.80      0.00
    1  -15    3     -6.97      0.00
    2  -15    3      1.03      0.00
    3  -15    3     -2.20      0.00
    4  -15    3     -0.51      0.00
    5  -15    3     -2.88      0.00
    6  -15    3      7.26      0.00
    7  -15    3     -0.21      0.00
    8  -15    3      3.46      0.00
    9  -15    3      1.26      0.00
   10  -15    3     -4.06      0.00
   11  -15    3      3.26      0.00
   12  -15    3      1.88      0.00
   13  -15    3     -3.04      0.00
   14  -15    3      2.66      0.00
   15  -15    3     -2.23      0.00
   16  -15    3     -0.90      0.00
   17  -15    3      2.53      0.00
   18  -15    3      1.56      0.00
   19  -15    3     -2.27      0.00
  -13  -14    3      8.23      0.00
  -12  -14    3     -3.76      0.00
  -11  -14    3     -0.28      0.00
  -10  -14    3      3.82      0.00
   -9  -14    3     -1.78      0.00
   -8  -14    3      1.54      0.00
   -7  -14    3      0.05      0.00
   -6  -14    3     -3.38      0.00
   -5  -14    3      9.89      0.00
   -4  -14    3     -3.53      0.00
   -3  -14    3     -7.04      0.00
   -2  -14    3      2.93      0.00
   -1  -14    3     -3.82      0.00
    0  -14    3      5.16      0.00
    1  -14    3      0.45      0.00
    2  -14    3      7.64      0.00
    3  -14    3      1.49      0.00
    4  -14    3     -0.73      0.00
    5  -14    3     -4.21      0.00
    6  -14    3     -4.40      0.00
    7  -14    3     -2.72      0.00
    8  -14    3     -3.40      0.00
    9  -14    3      6.44      0.00
   10  -14    3     -4.61      0.00
   11  -14    3     -2.24      0.00
   12  -14    3      4.75      0.00
   13  -14    3     -2.64      0.00
   14  -14    3      3.31      0.00
   15  -14    3     -3.98      0.00
   16  -14    3      1.70      0.00
   17  -14    3      0.70      0.00
   18  -14    3     -0.31      0.00
   19  -14    3     -6.29      0.00
  -14  -13    3     -3.08      0.00
  -13  -13    3     -0.52      0.00
  -12  -13    3     -4.55      0.00
  -11  -13    3      4.02      0.00
  -10  -13    3      1.38      0.00
   -9  -13    3     -1.93      0.00
   -8  -13    3     -1.17      0.00
   -7  -13    3      1.62      0.00
   -6  -13    3     -8.02      0.00
   -5  -13    3      2.91      0.00
   -4  -13    3      2.55      0.00
   -3  -13    3     -1.56      0.00
   -2  -13    3      8.04      0.00
   -1  -13    3     -3.63      0.00
    0  -13    3     -2.32      0.00
    1  -13    3     -5.13      0.00
    2  -13    3     -1.60      0.00
    3  -13    3     -0.15      0.00
    4  -13    3     -2.69      0.00
    5  -13    3      7.97      0.00
    6  -13    3      5.40      0.00
    7  -13    3      0.90      0.00
    8  -13    3     -1.77      0.00
    9  -13    3      3.95      0.00
   10  -13    3     -0.03      0.00
   11  -13    3     -6.43      0.00
   12  -13    3      1.87      0.00
   13  -13    3     -1.75      0.00
   14  -13    3      6.17      0.00
   15  -13    3     -3.34      0.00
   16  -13    3      2.24      0.00
   17  -13    3     -1.31      0.00
   18  -13    3      6.01      0.00
   19  -13    3     -6.28      0.00
  -14  -12    3      0.20      0.00
  -13  -12    3      2.83      0.00
  -12  -12    3     -1.52      0.00
  -10  -12    3      1.41      0.00
   -9  -12    3     -0.50      0.00
   -8  -12    3     -1.41      0.00
   -7  -12    3      4.49      0.00
   -6  -12    3      2.24      0.00
   -5  -12    3      1.48      0.00
   -4  -12    3     -2.16      0.00
   -3  -12    3     -6.09      0.00
   -2  -12    3     -1.66      0.00
   -1  -12    3     -1.05      0.00
    0  -12    3      1.44      0.00
    1  -12    3      5.42      0.00
    2  -12    3      7.11      0.00
    3  -12    3      3.46      0.00
    4  -12    3     -7.21      0.00
    5  -12    3     -9.41      0.00
    6  -12    3     -2.40      0.00
    7  -12    3     -0.51      0.00
    8  -12    3      1.44      0.00
    9  -12    3     -0.10      0.00
   10  -12    3      3.07      0.00
   11  -12    3      1.47      0.00
   12  -12    3     -0.67      0.00
   13  -12    3     -4.71      0.00
   14  -12    3      2.04      0.00
   15  -12    3     -1.67      0.00
   16  -12    3      4.47      0.00
   17  -12    3     -6.38      0.00
   18  -12    3      4.53      0.00
   19  -12    3     -3.31      0.00
  -14  -11    3     -0.97      0.00
  -13  -11    3     -6.53      0.00
  -11  -11    3      0.96      0.00
  -10  -11    3      2.15      0.00
   -9  -11    3     -1.93      0.00
   -8  -11    3     -2.81      0.00
   -7  -11    3     -3.19      0.00
   -6  -11    3      0.03      0.00
   -5  -11    3      0.72      0.00
   -4  -11    3      0.96      0.00
   -3  -11    3      9.38      0.00
   -2  -11    3      0.82      0.00
   -1  -11    3     -0.43      0.00
    0  -11    3     -5.93      0.00
    1  -11    3     -7.32      0.00
    2  -11    3      0.26      0.00
    3  -11    3     -2.99      0.00
    4  -11    3      8.11      0.00
    5  -11    3     10.72      0.00
    6  -11    3     -2.64      0.00
    7  -11    3      2.24      0.00
    8  -11    3     -2.27      0.00
    9  -11    3     -3.17      0.00
   10  -11    3     -4.50      0.00
   11  -11    3      2.20      0.00
   12  -11    3      0.96      0.00
   13  -11    3      1.37      0.00
   14  -11    3      0.39      0.00
   15  -11    3      0.15      0.00
   16  -11    3      2.87      0.00
   17  -11    3     -3.82      0.00
   18  -11    3     -0.02      0.00
   19  -11    3      5.64      0.00
  -14  -10    3      6.94      0.00
  -13  -10    3     -1.42      0.00
  -11  -10    3     -1.45      0.00
  -10  -10    3      2.67      0.00
   -9  -10    3     -1.06      0.00
   -8  -10    3     -0.52      0.00
   -7  -10    3      1.21      0.00
   -6  -10    3      5.57      0.00
   -5  -10    3      2.86      0.00
   -4  -10    3    -15.70      0.00
   -3  -10    3      4.04      0.00
   -2  -10    3     -4.85      0.00
   -1  -10    3      0.53      0.00
    0  -10    3      4.00      0.00
    1  -10    3      2.05      0.00
    2  -10    3     15.23      0.00
    3  -10    3     -7.85      0.00
    4  -10    3    -16.83      0.00
    5  -10    3      2.43      0.00
    6  -10    3     -6.86      0.00
    7  -10    3     10.89      0.00
    8  -10    3      3.97      0.00
    9  -10    3     -0.15      0.00
   10  -10    3     -1.67      0.00
   11  -10    3      1.42      0.00
   12  -10    3     -3.60      0.00
   13  -10    3      2.38      0.00
   14  -10    3     -5.77      0.00
   15  -10    3      5.17      0.00
   16  -10    3      1.86      0.00
   17  -10    3     -1.18      0.00
   18  -10    3     -9.36      0.00
   19  -10    3      4.52      0.00
   20  -10    3     -1.67      0.00
  -14   -9    3     -0.63      0.00
  -12   -9    3      0.95      0.00
  -11   -9    3      0.70      0.00
  -10   -9    3      1.58      0.00
   -9   -9    3     -0.63      0.00
   -8   -9    3     -3.89      0.00
   -7   -9    3     -3.89      0.00
   -6   -9    3     -2.71      0.00
   -5   -9    3     14.88      0.00
   -4   -9    3     -8.04      0.00
   -3   -9    3     11.53      0.00
   -2   -9    3      4.17      0.00
   -1   -9    3     -6.66      0.00
    0   -9    3     -5.87      0.00
    1   -9    3    -13.55      0.00
    2   -9    3      6.57      0.00
    3   -9    3     12.05      0.00
    4   -9    3      0.44      0.00
    5   -9    3      6.47      0.00
    6   -9    3     -4.95      0.00
    7   -9    3     -4.73      0.00
    8   -9    3     -2.39      0.00
    9   -9    3     -1.19      0.00
   10   -9    3     -1.05      0.00
   11   -9    3      2.42      0.00
   12   -9    3     -2.47      0.00
   13   -9    3      8.72      0.00
   14   -9    3     -6.15      0.00
   15   -9    3     -0.18      0.00
   16   -9    3      3.31      0.00
   17   -9    3      4.61      0.00
   18   -9    3     -8.53      0.00
   19   -9    3      1.62      0.00
   20   -9    3      7.78      0.00
  -15   -8    3      0.12      0.00
  -14   -8    3      3.85      0.00
  -13   -8    3      2.22      0.00
  -12   -8    3     -2.31      0.00
  -11   -8    3      1.05      0.00
  -10   -8    3      1.34      0.00
   -9   -8    3     -0.61      0.00
   -8   -8    3     -2.24      0.00
   -7   -8    3      6.48      0.00
   -6   -8    3     -6.40      0.00
   -5   -8    3      4.48      0.00
   -4   -8    3    -12.69      0.00
   -3   -8    3     -3.84      0.00
   -2   -8    3     12.34      0.00
   -1   -8    3     -0.82      0.00
    0   -8    3      1.17      0.00
    1   -8    3      7.56      0.00
    2   -8    3     -9.04      0.00
    3   -8    3     -3.36      0.00
    4   -8    3     -8.01      0.00
    5   -8    3     -2.50      0.00
    6   -8    3      9.39      0.00
    7   -8    3     10.27      0.00
    8   -8    3     -1.01      0.00
    9   -8    3     -2.30      0.00
   10   -8    3     -2.91      0.00
   11   -8    3      0.40      0.00
   12   -8    3     -3.23      0.00
   13   -8    3      1.25      0.00
   14   -8    3      2.78      0.00
   15   -8    3     -2.57      0.00
   16   -8    3     -0.26      0.00
   17   -8    3      3.18      0.00
   18   -8    3     -4.43      0.00
   19   -8    3     -7.87      0.00
   20   -8    3      4.81      0.00
  -15   -7    3      0.54      0.00
  -14   -7    3     -4.38      0.00
  -13   -7    3      1.86      0.00
  -12   -7    3     -1.99      0.00
  -11   -7    3      0.33      0.00
  -10   -7    3      2.99      0.00
   -9   -7    3      1.01      0.00
   -8   -7    3     -9.67      0.00
   -7   -7    3      3.91      0.00
   -6   -7    3      2.52      0.00
   -5   -7    3      4.91      0.00
   -4   -7    3      1.72      0.00
   -3   -7    3     -6.39      0.00
   -2   -7    3     12.19      0.00
   -1   -7    3     -4.69      0.00
    0   -7    3    -24.33      0.00
    1   -7    3     18.85      0.00
    2   -7    3      4.24      0.00
    3   -7    3      4.97      0.00
    4   -7    3      3.82      0.00
    5   -7    3     -2.11      0.00
    6   -7    3    -11.12      0.00
    7   -7    3     -2.71      0.00
    8   -7    3      2.70      0.00
    9   -7    3      2.17      0.00
   10   -7    3     -1.06      0.00
   11   -7    3     -0.90      0.00
   12   -7    3      5.67      0.00
   13   -7    3     -4.56      0.00
   14   -7    3      1.64      0.00
   15   -7    3      2.35      0.00
   16   -7    3      0.55      0.00
   17   -7    3     -1.05      0.00
   18   -7    3     -0.11      0.00
   19   -7    3      0.96      0.00
   20   -7    3      3.67      0.00
  -16   -6    3     -4.99      0.00
  -15   -6    3      1.94      0.00
  -14   -6    3      0.31      0.00
  -13   -6    3      3.30      0.00
  -12   -6    3      0.22      0.00
  -11   -6    3     -1.37      0.00
  -10   -6    3      0.42      0.00
   -9   -6    3      5.33      0.00
   -8   -6    3     -5.80      0.00
   -7   -6    3     -1.82      0.00
   -6   -6    3      1.76      0.00
   -5   -6    3     -5.61      0.00
   -4   -6    3     -2.94      0.00
   -3   -6    3     -4.86      0.00
   -2   -6    3     20.95      0.00
   -1   -6    3     10.54      0.00
    0   -6    3    -22.38      0.00
    1   -6    3      0.19      0.00
    2   -6    3     -7.86      0.00
    3   -6    3    -11.35      0.00
    4   -6    3      4.34      0.00
    5   -6    3      7.49      0.00
    6   -6    3     11.38      0.00
    7   -6    3     -3.63      0.00
    8   -6    3      1.02      0.00
    9   -6    3     -1.54      0.00
   10   -6    3     -4.78      0.00
   11   -6    3     -3.12      0.00
   12   -6    3      5.91      0.00
   13   -6    3     -1.93      0.00
   14   -6    3     -3.56      0.00
   15   -6    3      1.27      0.00
   16   -6    3      3.67      0.00
   17   -6    3      1.25      0.00
   18   -6    3     -6.14      0.00
   19   -6    3     -3.19      0.00
   20   -6    3     -2.63      0.00
  -17   -5    3      4.95      0.00
  -16   -5    3      5.69      0.00
  -15   -5    3      0.23      0.00
  -14   -5    3     -5.13      0.00
  -13   -5    3     -1.20      0.00
  -12   -5    3      0.56      0.00
  -11   -5    3     -0.56      0.00
  -10   -5    3     -1.86      0.00
   -9   -5    3      4.07      0.00
   -8   -5    3      0.48      0.00
   -7   -5    3     -0.38      0.00
   -6   -5    3      6.11      0.00
   -5   -5    3     -2.35      0.00
   -4   -5    3     -2.21      0.00
   -3   -5    3    -13.41      0.00
   -2   -5    3     12.72      0.00
   -1   -5    3     -7.85      0.00
    0   -5    3     -1.20      0.00
    1   -5    3     30.96      0.00
    2   -5    3      4.29      0.00
    3   -5    3    -10.98      0.00
    4   -5    3      5.65      0.00
    5   -5    3    -14.05      0.00
    6   -5    3      2.21      0.00
    7   -5    3     -8.69      0.00
    8   -5    3      3.90      0.00
    9   -5    3     10.61      0.00
   10   -5    3     -3.94      0.00
   11   -5    3     -1.64      0.00
   12   -5    3      3.89      0.00
   13   -5    3      0.69      0.00
   14   -5    3     -0.18      0.00
   15   -5    3     -3.00      0.00
   16   -5    3     -3.35      0.00
   17   -5    3      5.08      0.00
   18   -5    3      2.43      0.00
   19   -5    3      0.23      0.00
   20   -5    3      3.56      0.00
  -18   -4    3      1.41      0.00
  -17   -4    3    -10.81      0.00
  -16   -4    3     -3.36      0.00
  -15   -4    3      6.21      0.00
  -14   -4    3      1.54      0.00
  -13   -4    3      1.34      0.00
  -12   -4    3      1.51      0.00
  -11   -4    3      0.81      0.00
  -10   -4    3     -1.79      0.00
   -9   -4    3     -3.27      0.00
   -8   -4    3      0.33      0.00
   -7   -4    3     -0.61      0.00
   -6   -4    3      4.60      0.00
   -5   -4    3    -10.72      0.00
   -4   -4    3      4.28      0.00
   -3   -4    3      2.47      0.00
   -2   -4    3     27.57      0.00
   -1   -4    3    -15.82      0.00
    0   -4    3    -39.52      0.00
    1   -4    3     12.47      0.00
    2   -4    3    -15.31      0.00
    3   -4    3     -2.51      0.00
    4   -4    3     18.42      0.00
    5   -4    3      0.27      0.00
    6   -4    3     13.69      0.00
    7   -4    3     -5.16      0.00
    8   -4    3    -12.92      0.00
    9   -4    3      3.01      0.00
   10   -4    3     -3.23      0.00
   11   -4    3      0.68      0.00
   12   -4    3      2.61      0.00
   13   -4    3     -2.71      0.00
   14   -4    3      4.83      0.00
   15   -4    3      3.04      0.00
   16   -4    3     -7.68      0.00
   17   -4    3      2.83      0.00
   18   -4    3      2.56      0.00
   19   -4    3    -10.77      0.00
   20   -4    3      2.52      0.00
  -19   -3    3    -15.38      0.00
  -18   -3    3     11.65      0.00
  -17   -3    3      7.65      0.00
  -16   -3    3     -3.00      0.00
  -15   -3    3     -0.50      0.00
  -14   -3    3     -2.65      0.00
  -13   -3    3     -3.41      0.00
  -12   -3    3     -0.47      0.00
  -11   -3    3      0.19      0.00
  -10   -3    3      4.16      0.00
   -9   -3    3     -1.04      0.00
   -8   -3    3     -0.01      0.00
   -7   -3    3      0.78      0.00
   -6   -3    3     13.02      0.00
   -5   -3    3    -11.42      0.00
   -4   -3    3    -15.24      0.00
   -3   -3    3      1.60      0.00
   -2   -3    3      6.76      0.00
   -1   -3    3      4.32      0.00
    0   -3    3      6.35      0.00
    1   -3    3     41.13      0.00
    2   -3    3      2.48      0.00
    3   -3    3    -29.83      0.00
    4   -3    3      0.72      0.00
    5   -3    3    -11.23      0.00
    6   -3    3      1.65      0.00
    7   -3    3      7.23      0.00
    8   -3    3      0.25      0.00
    9   -3    3      5.60      0.00
   10   -3    3     -4.87      0.00
   11   -3    3      0.45      0.00
   12   -3    3      3.67      0.00
   13   -3    3     -5.26      0.00
   14   -3    3      1.68      0.00
   15   -3    3      4.74      0.00
   16   -3    3    -11.37      0.00
   17   -3    3      1.14      0.00
   18   -3    3      9.67      0.00
   19   -3    3      0.23      0.00
  -19   -2    3    -15.01      0.00
  -17   -2    3     -0.26      0.00
  -16   -2    3     -0.83      0.00
  -15   -2    3      2.83      0.00
  -14   -2    3      7.15      0.00
  -13   -2    3     -1.37      0.00
  -12   -2    3      1.33      0.00
  -11   -2    3     -3.01      0.00
  -10   -2    3     -2.02      0.00
   -9   -2    3     -0.61      0.00
   -8   -2    3      0.85      0.00
   -7   -2    3     -4.35      0.00
   -6   -2    3      3.54      0.00
   -5   -2    3      3.86      0.00
   -4   -2    3    -11.08      0.00
   -3   -2    3     35.77      0.00
   -2   -2    3      1.47      0.00
   -1   -2    3    -41.39      0.00
    0   -2    3    -26.03      0.00
    1   -2    3    -44.66      0.00
    2   -2    3     69.05      0.00
    3   -2    3     -4.43      0.00
    4   -2    3      2.85      0.00
    5   -2    3      8.45      0.00
    6   -2    3     -6.48      0.00
    7   -2    3     -2.32      0.00
    8   -2    3     -9.35      0.00
    9   -2    3      3.27      0.00
   10   -2    3     -1.97      0.00
   11   -2    3     -0.94      0.00
   12   -2    3      6.52      0.00
   13   -2    3     -3.60      0.00
   14   -2    3      2.31      0.00
   15   -2    3      8.74      0.00
   16   -2    3     -5.76      0.00
   17   -2    3     -3.73      0.00
   18   -2    3     -4.12      0.00
   19   -2    3      3.92      0.00
  -20   -1    3      8.00      0.00
  -19   -1    3     -3.83      0.00
  -18   -1    3      1.01      0.00
  -17   -1    3      4.62      0.00
  -16   -1    3     -0.92      0.00
  -15   -1    3     -7.56      0.00
  -14   -1    3      3.20      0.00
  -13   -1    3     -3.90      0.00
  -12   -1    3      3.49      0.00
  -11   -1    3      3.79      0.00
  -10   -1    3     -1.73      0.00
   -9   -1    3     -5.19      0.00
   -8   -1    3      3.48      0.00
   -7   -1    3      9.09      0.00
   -6   -1    3     -3.61      0.00
   -5   -1    3     -9.46      0.00
   -4   -1    3    -29.39      0.00
   -3   -1    3     38.04      0.00
   -2   -1    3      0.32      0.00
   -1   -1    3     -2.44      0.00
    0   -1    3     83.14      0.00
    1   -1    3    -72.78      0.00
    2   -1    3     10.55      0.00
    3   -1    3     -0.50      0.00
    4   -1    3    -18.21      0.00
    5   -1    3     16.14      0.00
    6   -1    3     -8.15      0.00
    7   -1    3      9.46      0.00
    8   -1    3      0.89      0.00
    9   -1    3      0.28      0.00
   10   -1    3      0.14      0.00
   11   -1    3     -8.60      0.00
   12   -1    3      5.55      0.00
   13   -1    3     -2.19      0.00
   14   -1    3     -2.26      0.00
   15   -1    3      3.91      0.00
   16   -1    3     -0.66      0.00
   17   -1    3     -1.53      0.00
   18   -1    3     -4.58      0.00
   19   -1    3      4.84      0.00
  -20    0    3      4.78      0.00
  -19    0    3     -1.41      0.00
  -18    0    3     -9.60      0.00
  -17    0    3     -0.82      0.00
  -16    0    3      8.29      0.00
  -15    0    3     -2.43      0.00
  -14    0    3      3.68      0.00
  -13    0    3     -4.83      0.00
  -12    0    3     -0.37      0.00
  -11    0    3      2.72      0.00
  -10    0    3      4.05      0.00
   -9    0    3     -5.37      0.00
   -8    0    3     -8.80      0.00
   -7    0    3      9.06      0.00
   -6    0    3      8.92      0.00
   -5    0    3     -8.24      0.00
   -4    0    3    -29.08      0.00
   -3    0    3     73.93      0.00
   -2    0    3    -12.36      0.00
   -1    0    3    -88.71      0.00
    0    0    3     -8.39      0.00
    1    0    3     39.95      0.00
    2    0    3      6.96      0.00
    3    0    3     13.92      0.00
    4    0    3    -16.13      0.00
    5    0    3     21.51      0.00
    6    0    3    -16.28      0.00
    7    0    3     -6.75      0.00
    8    0    3      1.54      0.00
    9    0    3     -0.92      0.00
   10    0    3      8.67      0.00
   11    0    3     -5.91      0.00
   12    0    3      0.12      0.00
   13    0    3      2.48      0.00
   14    0    3     -1.45      0.00
   15    0    3      3.83      0.00
   16    0    3      4.55      0.00
   17    0    3     -4.56      0.00
   18    0    3     -3.30      0.00
   19    0    3      3.94      0.00
  -20    1    3      0.29      0.00
  -19    1    3      8.75      0.00
  -18    1    3     -1.80      0.00
  -17    1    3    -10.81      0.00
  -16    1    3      6.88      0.00
  -15    1    3     -0.95      0.00
  -14    1    3      3.35      0.00
  -13    1    3     -2.59      0.00
  -12    1    3     -0.09      0.00
  -11    1    3      0.93      0.00
  -10    1    3      2.08      0.00
   -9    1    3      1.11      0.00
   -8    1    3    -10.55      0.00
   -7    1    3      5.91      0.00
   -6    1    3     15.59      0.00
   -5    1    3    -10.68      0.00
   -4    1    3    -59.87      0.00
   -3    1    3     34.62      0.00
   -2    1    3     56.84      0.00
   -1    1    3     55.05      0.00
    0    1    3   -102.61      0.00
    1    1    3     22.30      0.00
    2    1    3      0.35      0.00
    3    1    3     -4.76      0.00
    4    1    3    -15.76      0.00
    5    1    3     25.56      0.00
    6    1    3      1.69      0.00
    7    1    3     -5.70      0.00
    8    1    3      3.40      0.00
    9    1    3     -5.35      0.00
   10    1    3      1.67      0.00
   11    1    3      0.23      0.00
   12    1    3     -1.78      0.00
   13    1    3      1.41      0.00
   14    1    3     -4.09      0.00
   15    1    3      2.52      0.00
   16    1    3      3.23      0.00
   17    1    3     -7.16      0.00
   18    1    3     -4.74      0.00
  -21    2    3     -2.64      0.00
  -20    2    3      0.03      0.00
  -19    2    3      3.30      0.00
  -18    2    3      5.99      0.00
  -17    2    3     -9.15      0.00
  -16    2    3      0.78      0.00
  -15    2    3     -1.84      0.00
  -14    2    3      1.05      0.00
  -13    2    3     -0.79      0.00
  -12    2    3     -1.95      0.00
  -11    2    3      3.91      0.00
  -10    2    3      2.88      0.00
   -9    2    3      6.00      0.00
   -8    2    3    -13.38      0.00
   -7    2    3     -6.17      0.00
   -6    2    3     19.41      0.00
   -5    2    3      6.02      0.00
   -4    2    3     -7.39      0.00
   -3    2    3    -10.31      0.00
   -2    2    3    -35.78      0.00
   -1    2    3     54.27      0.00
    0    2    3    -42.48      0.00
    1    2    3     10.36      0.00
    2    2    3     23.78      0.00
    3    2    3      0.81      0.00
    4    2    3    -20.53      0.00
    5    2    3      6.73      0.00
    6    2    3      3.42      0.00
    7    2    3     -9.97      0.00
    8    2    3      3.71      0.00
    9    2    3      3.39      0.00
   10    2    3     -0.08      0.00
   11    2    3     -1.67      0.00
   12    2    3      0.13      0.00
   13    2    3      1.57      0.00
   14    2    3     -5.65      0.00
   15    2    3      5.41      0.00
   16    2    3      7.53      0.00
   17    2    3      2.10      0.00
   18    2    3     -4.31      0.00
  -21    3    3     -8.29      0.00
  -20    3    3      2.74      0.00
  -19    3    3     -0.21      0.00
  -18    3    3     -3.65      0.00
  -17    3    3      3.42      0.00
  -16    3    3      1.74      0.00
  -15    3    3      3.87      0.00
  -14    3    3     -0.72      0.00
  -13    3    3      0.20      0.00
  -12    3    3     -3.25      0.00
  -11    3    3      0.96      0.00
  -10    3    3     -2.58      0.00
   -9    3    3      1.81      0.00
   -8    3    3      2.53      0.00
   -7    3    3     -6.14      0.00
   -6    3    3      7.45      0.00
   -5    3    3    -16.58      0.00
   -4    3    3     -3.13      0.00
   -3    3    3     18.62      0.00
   -2    3    3     13.64      0.00
   -1    3    3      3.76      0.00
    0    3    3    -16.02      0.00
    1    3    3     -9.01      0.00
    2    3    3     -2.71      0.00
    3    3    3      6.28      0.00
    4    3    3      0.35      0.00
    5    3    3      1.36      0.00
    6    3    3     11.29      0.00
    7    3    3     -6.86      0.00
    8    3    3     -4.07      0.00
    9    3    3     -0.30      0.00
   10    3    3      2.93      0.00
   11    3    3     -0.53      0.00
   12    3    3      0.84      0.00
   13    3    3      2.53      0.00
   14    3    3     -3.39      0.00
   15    3    3     -3.69      0.00
   16    3    3     -2.76      0.00
   17    3    3      1.74      0.00
   18    3    3     -2.77      0.00
  -21    4    3     -5.36      0.00
  -20    4    3      4.21      0.00
  -19    4    3     13.01      0.00
  -18    4    3    -11.48      0.00
  -17    4    3     -1.55      0.00
  -16    4    3     -9.85      0.00
  -15    4    3      3.61      0.00
  -14    4    3      0.96      0.00
  -13    4    3      1.87      0.00
  -12    4    3     -2.79      0.00
  -11    4    3      4.94      0.00
  -10    4    3      9.43      0.00
   -9    4    3     -9.24      0.00
   -8    4    3     -3.94      0.00
   -7    4    3      2.41      0.00
   -6    4    3      8.68      0.00
   -5    4    3     -4.11      0.00
   -4    4    3     -1.54      0.00
   -3    4    3     -8.81      0.00
   -2    4    3      6.82      0.00
   -1    4    3     -4.34      0.00
    0    4    3     -5.54      0.00
    1    4    3     23.00      0.00
    2    4    3     -0.12      0.00
    3    4    3    -16.31      0.00
    4    4    3      5.10      0.00
    5    4    3     -7.81      0.00
    6    4    3      4.97      0.00
    7    4    3      0.06      0.00
    8    4    3      1.45      0.00
    9    4    3     -1.29      0.00
   10    4    3     -1.78      0.00
   11    4    3      0.33      0.00
   12    4    3      0.49      0.00
   13    4    3     -1.58      0.00
   14    4    3      3.24      0.00
   15    4    3     -0.14      0.00
   16    4    3      4.59      0.00
   17    4    3      8.83      0.00
  -21    5    3     -5.28      0.00
  -20    5    3     -4.74      0.00
  -19    5    3      7.59      0.00
  -18    5    3     -0.21      0.00
  -17    5    3      8.16      0.00
  -16    5    3     -3.96      0.00
  -15    5    3      2.12      0.00
  -14    5    3     -3.71      0.00
  -13    5    3      5.75      0.00
  -12    5    3     -3.76      0.00
  -11    5    3     -8.02      0.00
  -10    5    3      6.08      0.00
   -9    5    3      0.02      0.00
   -8    5    3     -0.62      0.00
   -7    5    3     -0.45      0.00
   -6    5    3      6.94      0.00
   -5    5    3    -10.12      0.00
   -4    5    3     -5.22      0.00
   -3    5    3     12.36      0.00
   -2    5    3      6.87      0.00
   -1    5    3     -5.14      0.00
    0    5    3    -20.12      0.00
    1    5    3      4.54      0.00
    2    5    3     18.49      0.00
    3    5    3    -17.17      0.00
    4    5    3     10.24      0.00
    5    5    3      3.64      0.00
    6    5    3      0.17      0.00
    7    5    3     -5.60      0.00
    8    5    3      0.02      0.00
    9    5    3      2.85      0.00
   10    5    3     -2.78      0.00
   11    5    3      0.41      0.00
   12    5    3      1.58      0.00
   13    5    3      1.62      0.00
   14    5    3      4.08      0.00
   15    5    3    -12.66      0.00
   16    5    3     -6.23      0.00
  -21    6    3     -1.14      0.00
  -20    6    3      4.69      0.00
  -19    6    3      3.86      0.00
  -18    6    3     -6.41      0.00
  -17    6    3     -5.89      0.00
  -16    6    3     -5.27      0.00
  -15    6    3      6.25      0.00
  -14    6    3     -7.30      0.00
  -13    6    3      5.67      0.00
  -12    6    3      5.87      0.00
  -11    6    3      2.16      0.00
  -10    6    3      0.75      0.00
   -9    6    3    -11.55      0.00
   -8    6    3      4.66      0.00
   -7    6    3     -2.80      0.00
   -6    6    3      0.91      0.00
   -5    6    3      7.73      0.00
   -4    6    3     -6.81      0.00
   -3    6    3     -2.27      0.00
   -2    6    3     10.65      0.00
   -1    6    3     -6.38      0.00
    0    6    3      3.39      0.00
    1    6    3     -6.41      0.00
    2    6    3     16.47      0.00
    3    6    3    -14.29      0.00
    4    6    3     -6.40      0.00
    5    6    3      4.52      0.00
    6    6    3      6.51      0.00
    7    6    3     -3.42      0.00
    8    6    3     -2.23      0.00
    9    6    3      2.95      0.00
   10    6    3     -1.75      0.00
   11    6    3      1.37      0.00
   12    6    3     -5.42      0.00
   13    6    3     -1.86      0.00
   14    6    3     11.74      0.00
  -21    7    3     -4.94      0.00
  -20    7    3     -6.28      0.00
  -19    7    3     10.94      0.00
  -18    7    3      8.62      0.00
  -17    7    3     -0.22      0.00
  -16    7    3     -4.92      0.00
  -15    7    3      4.63      0.00
  -14    7    3     -5.34      0.00
  -13    7    3     -1.37      0.00
  -12    7    3     -1.12      0.00
  -11    7    3     -0.70      0.00
  -10    7    3      8.91      0.00
   -9    7    3     -6.27      0.00
   -8    7    3      0.61      0.00
   -7    7    3     11.30      0.00
   -6    7    3    -12.05      0.00
   -5    7    3      2.13      0.00
   -4    7    3     -0.29      0.00
   -3    7    3     -3.33      0.00
   -2    7    3     12.40      0.00
   -1    7    3    -15.82      0.00
    0    7    3      4.83      0.00
    1    7    3     -6.38      0.00
    2    7    3      7.39      0.00
    3    7    3      2.43      0.00
    4    7    3     -2.38      0.00
    5    7    3      0.04      0.00
    6    7    3      3.58      0.00
    7    7    3     -0.43      0.00
    8    7    3     -4.42      0.00
    9    7    3      0.18      0.00
   10    7    3     -0.98      0.00
   11    7    3      3.47      0.00
   12    7    3      1.34      0.00
   13    7    3     -1.63      0.00
   14    7    3      2.06      0.00
  -21    8    3      7.21      0.00
  -20    8    3     -7.32      0.00
  -19    8    3     -1.77      0.00
  -18    8    3      0.58      0.00
  -17    8    3     -3.34      0.00
  -16    8    3     -2.24      0.00
  -15    8    3      0.58      0.00
  -14    8    3      3.45      0.00
  -13    8    3      1.76      0.00
  -12    8    3      2.02      0.00
  -11    8    3     -1.94      0.00
  -10    8    3     -4.21      0.00
   -9    8    3     -1.87      0.00
   -8    8    3     -4.94      0.00
   -7    8    3      8.92      0.00
   -6    8    3     -5.64      0.00
   -5    8    3      5.99      0.00
   -4    8    3     -5.03      0.00
   -3    8    3      1.00      0.00
   -2    8    3      8.69      0.00
   -1    8    3     -8.98      0.00
    0    8    3      5.18      0.00
    1    8    3      3.72      0.00
    2    8    3     -3.36      0.00
    3    8    3     -4.34      0.00
    4    8    3     -2.54      0.00
    5    8    3      5.26      0.00
    6    8    3     -0.74      0.00
    7    8    3      3.77      0.00
    8    8    3     -0.27      0.00
    9    8    3     -2.50      0.00
   10    8    3      0.56      0.00
   11    8    3     -2.82      0.00
   12    8    3     -1.87      0.00
   13    8    3      2.70      0.00
   14    8    3      5.28      0.00
  -21    9    3     -1.11      0.00
  -20    9    3      3.08      0.00
  -19    9    3      3.47      0.00
  -18    9    3      5.08      0.00
  -17    9    3     -0.77      0.00
  -16    9    3     -0.11      0.00
  -15    9    3     -6.89      0.00
  -14    9    3     -0.30      0.00
  -13    9    3      2.05      0.00
  -12    9    3     -0.92      0.00
  -11    9    3      7.69      0.00
  -10    9    3      1.01      0.00
   -9    9    3     -5.56      0.00
   -8    9    3      0.82      0.00
   -7    9    3      4.43      0.00
   -6    9    3     -0.19      0.00
   -5    9    3     -1.49      0.00
   -4    9    3     -3.55      0.00
   -3    9    3      3.13      0.00
   -2    9    3      2.09      0.00
   -1    9    3     -7.60      0.00
    0    9    3     -5.82      0.00
    1    9    3      8.62      0.00
    2    9    3      2.28      0.00
    3    9    3     -0.51      0.00
    4    9    3     -9.11      0.00
    5    9    3      8.21      0.00
    6    9    3     -1.88      0.00
    7    9    3     -2.32      0.00
    8    9    3      2.14      0.00
    9    9    3     -1.52      0.00
   10    9    3      1.18      0.00
   11    9    3     -0.73      0.00
   12    9    3     -1.10      0.00
   13    9    3      3.12      0.00
   14    9    3     -0.99      0.00
  -21   10    3     -3.45      0.00
  -20   10    3     -3.88      0.00
  -19   10    3      0.00      0.00
  -18   10    3     -0.80      0.00
  -17   10    3      0.57      0.00
  -16   10    3      1.42      0.00
  -15   10    3      2.25      0.00
  -14   10    3     -0.34      0.00
  -13   10    3      1.89      0.00
  -12   10    3     -6.03      0.00
  -11   10    3     -2.03      0.00
  -10   10    3      2.42      0.00
   -9   10    3     -0.18      0.00
   -8   10    3     -1.53      0.00
   -7   10    3     -5.12      0.00
   -6   10    3     10.12      0.00
   -5   10    3     -6.49      0.00
   -4   10    3     -1.91      0.00
   -3   10    3      5.96      0.00
   -2   10    3      4.17      0.00
   -1   10    3      2.22      0.00
    0   10    3     -9.70      0.00
    1   10    3      5.11      0.00
    2   10    3     -0.51      0.00
    3   10    3      4.79      0.00
    4   10    3     -8.17      0.00
    5   10    3      4.40      0.00
    6   10    3      4.83      0.00
    7   10    3     -3.29      0.00
    8   10    3     -0.39      0.00
    9   10    3      1.44      0.00
   10   10    3     -0.63      0.00
   11   10    3     -1.82      0.00
   12   10    3     -0.22      0.00
   13   10    3     -1.61      0.00
   14   10    3      6.36      0.00
  -21   11    3      6.70      0.00
  -20   11    3     -5.74      0.00
  -19   11    3      5.37      0.00
  -18   11    3     -1.40      0.00
  -17   11    3      1.65      0.00
  -16   11    3     -8.36      0.00
  -15   11    3      0.80      0.00
  -14   11    3      0.97      0.00
  -13   11    3      4.92      0.00
  -12   11    3      0.01      0.00
  -11   11    3      3.58      0.00
  -10   11    3     -6.57      0.00
   -9   11    3      2.10      0.00
   -8   11    3      1.61      0.00
   -7   11    3     -2.60      0.00
   -6   11    3      4.47      0.00
   -5   11    3      0.35      0.00
   -4   11    3     -5.36      0.00
   -3   11    3     -0.65      0.00
   -2   11    3     -0.83      0.00
   -1   11    3      4.58      0.00
    0   11    3     -6.28      0.00
    1   11    3      3.33      0.00
    2   11    3     -3.59      0.00
    3   11    3      1.03      0.00
    4   11    3     -2.86      0.00
    5   11    3     -0.64      0.00
    6   11    3      3.57      0.00
    7   11    3     -2.39      0.00
    8   11    3      0.00      0.00
    9   11    3      4.44      0.00
   10   11    3     -2.42      0.00
   11   11    3     -6.70      0.00
   12   11    3      8.13      0.00
   13   11    3     -2.83      0.00
   14   11    3     -1.54      0.00
  -21   12    3      7.23      0.00
  -20   12    3     -8.27      0.00
  -19   12    3      1.69      0.00
  -18   12    3      1.12      0.00
  -17   12    3      5.81      0.00
  -16   12    3     -2.89      0.00
  -15   12    3      3.42      0.00
  -14   12    3     -3.29      0.00
  -13   12    3     -0.12      0.00
  -12   12    3     -4.20      0.00
  -11   12    3      3.79      0.00
  -10   12    3     -1.48      0.00
   -9   12    3      4.13      0.00
   -8   12    3     -2.76      0.00
   -7   12    3     -0.09      0.00
   -6   12    3     -6.05      0.00
   -5   12    3      4.00      0.00
   -4   12    3      2.56      0.00
   -3   12    3      2.23      0.00
   -2   12    3     -0.02      0.00
   -1   12    3      0.48      0.00
    0   12    3     -2.62      0.00
    1   12    3      5.08      0.00
    2   12    3      0.22      0.00
    3   12    3     -1.98      0.00
    4   12    3      0.80      0.00
    5   12    3      1.09      0.00
    6   12    3      3.55      0.00
    7   12    3     -5.49      0.00
    8   12    3     -3.93      0.00
    9   12    3      7.08      0.00
   10   12    3      5.10      0.00
   11   12    3     -7.23      0.00
   12   12    3     -1.67      0.00
   13   12    3      4.83      0.00
  -20   13    3     -0.62      0.00
  -19   13    3     -4.71      0.00
  -18   13    3     -0.15      0.00
  -17   13    3     -2.01      0.00
  -16   13    3     -4.03      0.00
  -15   13    3      4.73      0.00
  -14   13    3      2.58      0.00
  -13   13    3     -1.62      0.00
  -12   13    3      2.14      0.00
  -11   13    3     -1.23      0.00
  -10   13    3     -5.32      0.00
   -9   13    3      0.20      0.00
   -8   13    3      7.22      0.00
   -7   13    3      1.06      0.00
   -6   13    3     -3.64      0.00
   -5   13    3     -2.92      0.00
   -4   13    3     -0.72      0.00
   -3   13    3     -0.27      0.00
   -2   13    3      2.17      0.00
   -1   13    3      0.59      0.00
    0   13    3     -3.81      0.00
    1   13    3      0.66      0.00
    2   13    3      1.71      0.00
    3   13    3     -4.94      0.00
    4   13    3     -1.15      0.00
    5   13    3      0.06      0.00
    6   13    3      5.55      0.00
    7   13    3     -0.83      0.00
    8   13    3     -4.76      0.00
    9   13    3      1.55      0.00
   10   13    3     -1.19      0.00
   11   13    3      3.55      0.00
   12   13    3     -3.73      0.00
  -20   14    3      5.20      0.00
  -19   14    3     -1.64      0.00
  -18   14    3      4.39      0.00
  -17   14    3     -4.21      0.00
  -16   14    3      2.93      0.00
  -15   14    3     -2.19      0.00
  -14   14    3      2.99      0.00
  -13   14    3     -3.90      0.00
  -12   14    3      1.22      0.00
  -11   14    3      2.35      0.00
  -10   14    3      2.88      0.00
   -9   14    3     -7.53      0.00
   -8   14    3      6.04      0.00
   -7   14    3     -3.21      0.00
   -6   14    3     -0.71      0.00
   -5   14    3      0.36      0.00
   -4   14    3      2.41      0.00
   -3   14    3     -0.51      0.00
   -2   14    3     -1.06      0.00
   -1   14    3      1.42      0.00
    0   14    3      2.97      0.00
    1   14    3     -2.96      0.00
    2   14    3      3.97      0.00
    3   14    3     -0.07      0.00
    4   14    3     -0.24      0.00
    5   14    3     -1.02      0.00
    6   14    3      2.21      0.00
    7   14    3     -1.40      0.00
    8   14    3     -5.17      0.00
    9   14    3      5.61      0.00
   10   14    3      0.39      0.00
   11   14    3      1.86      0.00
  -20   15    3      1.88      0.00
  -19   15    3     -2.73      0.00
  -18   15    3      5.73      0.00
  -17   15    3    -12.46      0.00
  -16   15    3      5.96      0.00
  -15   15    3      0.90      0.00
  -14   15    3      1.49      0.00
  -13   15    3     -2.87      0.00
  -12   15    3      1.03      0.00
  -11   15    3     -2.04      0.00
  -10   15    3      1.49      0.00
   -9   15    3     -1.61      0.00
   -8   15    3      5.34      0.00
   -7   15    3     -0.50      0.00
   -6   15    3     -2.23      0.00
   -5   15    3     -2.31      0.00
   -4   15    3      1.52      0.00
   -3   15    3      0.09      0.00
   -2   15    3     -0.56      0.00
   -1   15    3     -5.01      0.00
    0   15    3      7.35      0.00
    1   15    3     -2.70      0.00
    2   15    3     -2.41      0.00
    3   15    3      0.24      0.00
    4   15    3     -1.20      0.00
    5   15    3     -0.68      0.00
    6   15    3      2.64      0.00
    7   15    3      3.93      0.00
    8   15    3     -3.28      0.00
    9   15    3     -5.83      0.00
   10   15    3      0.73      0.00
   11   15    3      3.55      0.00
  -20   16    3      3.23      0.00
  -19   16    3     -2.40      0.00
  -18   16    3      9.85      0.00
  -17   16    3     -7.50      0.00
  -16   16    3     -0.73      0.00
  -15   16    3     -2.14      0.00
  -14   16    3      4.81      0.00
  -13   16    3     -3.00      0.00
  -12   16    3     -0.09      0.00
  -11   16    3      1.58      0.00
  -10   16    3      0.85      0.00
   -9   16    3     -1.99      0.00
   -8   16    3      1.25      0.00
   -7   16    3     -2.05      0.00
   -6   16    3      0.04      0.00
   -5   16    3      0.27      0.00
   -4   16    3      2.61      0.00
   -3   16    3     -1.11      0.00
   -2   16    3      2.77      0.00
   -1   16    3     -5.43      0.00
    0   16    3      1.58      0.00
    1   16    3      2.36      0.00
    2   16    3     -1.72      0.00
    3   16    3      2.97      0.00
    4   16    3      1.16      0.00
    5   16    3     -0.05      0.00
    6   16    3     -3.16      0.00
    7   16    3     -0.45      0.00
    8   16    3      4.01      0.00
    9   16    3     -2.08      0.00
   10   16    3     -1.02      0.00
  -20   17    3      2.49      0.00
  -19   17    3     -3.96      0.00
  -18   17    3      5.09      0.00
  -17   17    3     -0.60      0.00
  -16   17    3      3.26      0.00
  -15   17    3     -3.54      0.00
  -14   17    3     -0.75      0.00
  -13   17    3      0.54      0.00
  -12   17    3      0.42      0.00
  -11   17    3     -3.89      0.00
  -10   17    3      4.05      0.00
   -9   17    3      1.24      0.00
   -8   17    3      3.16      0.00
   -7   17    3     -2.88      0.00
   -6   17    3     -2.41      0.00
   -5   17    3      0.87      0.00
   -4   17    3      1.29      0.00
   -3   17    3     -2.80      0.00
   -2   17    3      0.08      0.00
   -1   17    3      3.16      0.00
    0   17    3     -1.12      0.00
    1   17    3      1.27      0.00
    2   17    3     -2.89      0.00
    3   17    3     -3.00      0.00
    4   17    3     -0.76      0.00
    5   17    3      3.17      0.00
    6   17    3      0.87      0.00
    7   17    3      1.21      0.00
    8   17    3     -0.24      0.00
    9   17    3     -1.92      0.00
  -19   18    3     -3.77      0.00
  -18   18    3      3.26      0.00
  -17   18    3      0.37      0.00
  -16   18    3     -3.80      0.00
  -15   18    3      2.75      0.00
  -14   18    3     -2.22      0.00
  -13   18    3     -1.16      0.00
  -12   18    3      4.80      0.00
  -11   18    3     -4.03      0.00
  -10   18    3     -2.70      0.00
   -9   18    3      3.11      0.00
   -8   18    3      0.87      0.00
   -7   18    3     -1.27      0.00
   -6   18    3     -2.68      0.00
   -5   18    3      2.34      0.00
   -4   18    3      4.66      0.00
   -3   18    3     -0.22      0.00
   -2   18    3     -5.82      0.00
   -1   18    3      1.22      0.00
    0   18    3     -1.04      0.00
    1   18    3      0.36      0.00
    2   18    3      4.88      0.00
    3   18    3      1.08      0.00
    4   18    3     -2.33      0.00
    5   18    3     -0.25      0.00
    6   18    3     -0.96      0.00
    7   18    3     -0.70      0.00
    8   18    3     -0.42      0.00
  -18   19    3     -0.61      0.00
  -17   19    3      9.71      0.00
  -16   19    3     -1.44      0.00
  -15   19    3     -0.44      0.00
  -14   19    3     -2.32      0.00
  -13   19    3     -3.06      0.00
  -12   19    3     -0.33      0.00
  -11   19    3      6.37      0.00
  -10   19    3     -5.69      0.00
   -9   19    3      5.98      0.00
   -8   19    3      0.19      0.00
   -7   19    3     -3.05      0.00
   -6   19    3     -0.22      0.00
   -5   19    3     -4.08      0.00
   -4   19    3      2.01      0.00
   -3   19    3      3.33      0.00
   -2   19    3     -0.71      0.00
   -1   19    3      1.23      0.00
    0   19    3      1.26      0.00
    1   19    3     -4.02      0.00
    2   19    3     -2.53      0.00
    3   19    3      1.84      0.00
    4   19    3     -0.81      0.00
    5   19    3     -3.55      0.00
    6   19    3      6.79      0.00
  -18   20    3     -4.46      0.00
  -17   20    3      1.18      0.00
  -16   20    3      0.75      0.00
  -15   20    3     -1.08      0.00
  -14   20    3      4.63      0.00
  -13   20    3      4.64      0.00
  -12   20    3    -10.35      0.00
  -11   20    3      2.71      0.00
  -10   20    3     -4.94      0.00
   -9   20    3      3.93      0.00
   -8   20    3      4.76      0.00
   -7   20    3     -6.29      0.00
   -6   20    3      4.23      0.00
   -5   20    3      0.20      0.00
   -4   20    3     -0.81      0.00
   -3   20    3     -0.02      0.00
   -2   20    3     -2.64      0.00
   -1   20    3     -1.59      0.00
    0   20    3      1.31      0.00
    1   20    3      4.80      0.00
    2   20    3     -0.57      0.00
    3   20    3      1.38      0.00
    4   20    3      3.67      0.00
    5   20    3     -8.51      0.00
  -17   21    3      5.66      0.00
  -16   21    3      3.70      0.00
  -15   21    3    -12.94      0.00
  -14   21    3     -2.88      0.00
  -13   21    3     10.62      0.00
  -12   21    3      0.89      0.00
  -11   21    3     -2.34      0.00
  -10   21    3     -0.27      0.00
   -9   21    3     -2.89      0.00
   -8   21    3      4.99      0.00
   -7   21    3     -3.84      0.00
   -6   21    3     -2.05      0.00
   -5   21    3      1.03      0.00
   -4   21    3      0.83      0.00
   -3   21    3      4.62      0.00
   -2   21    3     -0.82      0.00
   -1   21    3     -0.44      0.00
    0   21    3     -4.26      0.00
    1   21    3      0.15      0.00
    2   21    3      0.13      0.00
    3   21    3     -2.69      0.00
  -16   22    3     11.67      0.00
  -15   22    3     -2.32      0.00
  -14   22    3     -5.05      0.00
  -13   22    3     -0.71      0.00
  -12   22    3      6.58      0.00
  -11   22    3     -7.20      0.00
  -10   22    3      3.11      0.00
   -9   22    3      0.18      0.00
   -8   22    3      0.15      0.00
   -7   22    3      1.62      0.00
   -6   22    3     -0.67      0.00
   -5   22    3     -1.17      0.00
   -4   22    3     -3.43      0.00
   -3   22    3      2.80      0.00
   -2   22    3     -0.99      0.00
   -1   22    3      0.07      0.00
    0   22    3      0.52      0.00
    1   22    3      1.98      0.00
  -14   23    3     -0.91      0.00
  -13   23    3     -3.14      0.00
  -12   23    3      8.94      0.00
  -11   23    3     -2.19      0.00
  -10   23    3     -2.92      0.00
   -9   23    3      1.04      0.00
   -8   23    3     -1.74      0.00
   -7   23    3     -0.50      0.00
   -6   23    3      1.85      0.00
   -5   23    3      2.29      0.00
   -4   23    3     -1.29      0.00
   -3   23    3      1.81      0.00
   -2   23    3      1.55      0.00
   -1   23    3     -3.16      0.00
    0   23    3     -4.50      0.00
  -11   24    3      3.91      0.00
  -10   24    3     -0.12      0.00
   -9   24    3      1.19      0.00
   -8   24    3     -0.41      0.00
   -7   24    3     -2.55      0.00
   -6   24    3     -2.91      0.00
   -5   24    3      1.89      0.00
   -4   24    3     -0.28      0.00
   -3   24    3     -1.51      0.00
   -2   24    3      3.17      0.00
   -9   25    3      1.04      0.00
   -8   25    3      1.01      0.00
   -7   25    3      3.30      0.00
   -6   25    3     -3.92      0.00
    2  -25    4     -0.07      0.00
    3  -25    4     -1.57      0.00
    4  -25    4      2.01      0.00
    5  -25    4      2.03      0.00
    6  -25    4     -5.33      0.00
    7  -25    4      0.41      0.00
    8  -25    4     -4.31      0.00
    9  -25    4      3.36      0.00
   10  -25    4      2.39      0.00
   -1  -24    4     -0.73      0.00
    0  -24    4      0.08      0.00
    1  -24    4      2.70      0.00
    2  -24    4      0.63      0.00
    3  -24    4     -0.03      0.00
    4  -24    4     -4.47      0.00
    5  -24    4      5.82      0.00
    6  -24    4      0.99      0.00
    7  -24    4      1.15      0.00
    8  -24    4      0.05      0.00
    9  -24    4     -2.29      0.00
   10  -24    4     -2.35      0.00
   11  -24    4     -0.81      0.00
   -3  -23    4      0.92      0.00
   -2  -23    4      0.95      0.00
   -1  -23    4      0.61      0.00
    0  -23    4     -5.37      0.00
    1  -23    4      0.99      0.00
    2  -23    4     -0.84      0.00
    3  -23    4      3.14      0.00
    4  -23    4     -3.78      0.00
    5  -23    4      0.40      0.00
    6  -23    4      1.91      0.00
    7  -23    4     -6.84      0.00
    8  -23    4      3.50      0.00
    9  -23    4      5.31      0.00
   10  -23    4     -0.60      0.00
   11  -23    4     -2.75      0.00
   12  -23    4     -0.43      0.00
   13  -23    4      1.23      0.00
   14  -23    4      0.70      0.00
   -4  -22    4     -3.02      0.00
   -3  -22    4      0.00      0.00
   -2  -22    4     -1.69      0.00
   -1  -22    4      3.81      0.00
    0  -22    4     -0.64      0.00
    1  -22    4      1.99      0.00
    2  -22    4      1.27      0.00
    3  -22    4      0.08      0.00
    4  -22    4     -2.82      0.00
    5  -22    4     -2.36      0.00
    6  -22    4      7.84      0.00
    7  -22    4     -3.08      0.00
    8  -22    4     -3.04      0.00
    9  -22    4      3.54      0.00
   10  -22    4     -4.93      0.00
   11  -22    4     -0.98      0.00
   12  -22    4      2.12      0.00
   13  -22    4      1.35      0.00
   14  -22    4     -2.60      0.00
   15  -22    4      0.58      0.00
   -6  -21    4     -0.51      0.00
   -5  -21    4      1.57      0.00
   -4  -21    4      0.23      0.00
   -3  -21    4      3.69      0.00
   -2  -21    4     -3.54      0.00
   -1  -21    4      0.16      0.00
    0  -21    4     -3.34      0.00
    1  -21    4     -2.31      0.00
    2  -21    4      2.41      0.00
    3  -21    4      3.71      0.00
    4  -21    4      1.21      0.00
    5  -21    4     -4.51      0.00
    6  -21    4      1.31      0.00
    7  -21    4     -1.05      0.00
    8  -21    4     -2.94      0.00
    9  -21    4     10.84      0.00
   10  -21    4     -0.91      0.00
   11  -21    4     -5.96      0.00
   12  -21    4     -0.44      0.00
   13  -21    4      7.19      0.00
   14  -21    4     -3.94      0.00
   15  -21    4     -1.99      0.00
   16  -21    4      1.21      0.00
   -7  -20    4      0.15      0.00
   -6  -20    4      2.20      0.00
   -5  -20    4     -2.79      0.00
   -4  -20    4     -2.73      0.00
   -3  -20    4      4.73      0.00
   -2  -20    4     -5.49      0.00
   -1  -20    4      5.09      0.00
    0  -20    4      0.74      0.00
    1  -20    4     -1.19      0.00
    2  -20    4     -1.80      0.00
    3  -20    4      0.45      0.00
    4  -20    4      0.06      0.00
    5  -20    4     -2.68      0.00
    6  -20    4      4.19      0.00
    7  -20    4      0.37      0.00
    8  -20    4     -4.65      0.00
    9  -20    4     -0.61      0.00
   10  -20    4      4.26      0.00
   11  -20    4     -4.03      0.00
   12  -20    4     -4.12      0.00
   13  -20    4     10.40      0.00
   14  -20    4     -4.52      0.00
   15  -20    4     -4.42      0.00
   16  -20    4      3.77      0.00
   17  -20    4     -0.45      0.00
   -8  -19    4     -0.43      0.00
   -7  -19    4     -2.23      0.00
   -6  -19    4      1.73      0.00
   -5  -19    4      1.32      0.00
   -4  -19    4     -2.21      0.00
   -3  -19    4      9.03      0.00
   -2  -19    4     -7.29      0.00
   -1  -19    4     -0.56      0.00
    0  -19    4     -0.23      0.00
    1  -19    4     -0.15      0.00
    2  -19    4      0.50      0.00
    3  -19    4      2.72      0.00
    4  -19    4      3.10      0.00
    5  -19    4     -4.06      0.00
    6  -19    4      0.57      0.00
    7  -19    4     -5.68      0.00
    8  -19    4      5.84      0.00
    9  -19    4     -0.39      0.00
   10  -19    4      4.45      0.00
   11  -19    4     -1.09      0.00
   12  -19    4     -7.78      0.00
   13  -19    4      7.96      0.00
   14  -19    4      3.56      0.00
   15  -19    4     -8.10      0.00
   16  -19    4     -1.73      0.00
   17  -19    4      4.18      0.00
  -10  -18    4      3.14      0.00
   -9  -18    4      0.18      0.00
   -8  -18    4     -2.02      0.00
   -7  -18    4      2.85      0.00
   -6  -18    4     -2.93      0.00
   -5  -18    4      0.89      0.00
   -4  -18    4     -4.46      0.00
   -3  -18    4      3.76      0.00
   -2  -18    4      2.01      0.00
   -1  -18    4     -0.83      0.00
    0  -18    4     -0.83      0.00
    1  -18    4     -1.42      0.00
    2  -18    4     -1.02      0.00
    3  -18    4     -1.13      0.00
    4  -18    4     -0.18      0.00
    5  -18    4      1.15      0.00
    6  -18    4      8.57      0.00
    7  -18    4     -6.14      0.00
    8  -18    4     -2.18      0.00
    9  -18    4     -0.54      0.00
   10  -18    4     -1.36      0.00
   11  -18    4      2.56      0.00
   12  -18    4      0.05      0.00
   13  -18    4     -1.71      0.00
   14  -18    4      3.89      0.00
   15  -18    4     -0.34      0.00
   16  -18    4     -5.52      0.00
   17  -18    4      0.56      0.00
   18  -18    4      6.12      0.00
  -11  -17    4     -5.59      0.00
  -10  -17    4      2.61      0.00
   -9  -17    4      4.10      0.00
   -8  -17    4     -4.61      0.00
   -7  -17    4      0.99      0.00
   -6  -17    4     -2.28      0.00
   -5  -17    4      1.58      0.00
   -4  -17    4      3.41      0.00
   -3  -17    4     -4.81      0.00
   -2  -17    4      2.53      0.00
   -1  -17    4      2.27      0.00
    0  -17    4     -0.88      0.00
    1  -17    4     -0.18      0.00
    2  -17    4      1.01      0.00
    3  -17    4      2.35      0.00
    4  -17    4     -2.55      0.00
    5  -17    4     -6.38      0.00
    6  -17    4      1.56      0.00
    7  -17    4      2.14      0.00
    8  -17    4     -2.05      0.00
    9  -17    4      6.21      0.00
   10  -17    4     -0.21      0.00
   11  -17    4     -4.86      0.00
   12  -17    4      1.53      0.00
   13  -17    4      2.57      0.00
   14  -17    4      1.26      0.00
   15  -17    4     -0.42      0.00
   16  -17    4     -2.64      0.00
   17  -17    4     -2.39      0.00
   18  -17    4     -1.57      0.00
  -12  -16    4     -1.84      0.00
  -11  -16    4      1.94      0.00
  -10  -16    4     -0.24      0.00
   -9  -16    4     -0.56      0.00
   -8  -16    4      4.04      0.00
   -7  -16    4     -0.21      0.00
   -6  -16    4     -3.02      0.00
   -5  -16    4     -3.48      0.00
   -4  -16    4      5.68      0.00
   -3  -16    4     -2.13      0.00
   -2  -16    4     -0.40      0.00
   -1  -16    4      0.43      0.00
    0  -16    4     -1.68      0.00
    1  -16    4     -2.25      0.00
    2  -16    4      0.65      0.00
    3  -16    4      2.05      0.00
    4  -16    4      5.19      0.00
    5  -16    4      0.55      0.00
    6  -16    4     -0.68      0.00
    7  -16    4      0.56      0.00
    8  -16    4     -6.52      0.00
    9  -16    4     -0.51      0.00
   10  -16    4      1.58      0.00
   11  -16    4      1.82      0.00
   12  -16    4     -2.83      0.00
   13  -16    4     -1.50      0.00
   14  -16    4      3.40      0.00
   15  -16    4      0.30      0.00
   16  -16    4     -2.66      0.00
   17  -16    4      6.34      0.00
   18  -16    4      0.85      0.00
  -12  -15    4    -11.22      0.00
  -11  -15    4      0.36      0.00
  -10  -15    4      7.57      0.00
   -9  -15    4     -6.30      0.00
   -8  -15    4      1.60      0.00
   -7  -15    4      1.90      0.00
   -6  -15    4     -1.47      0.00
   -5  -15    4     -1.24      0.00
   -4  -15    4     -0.93      0.00
   -3  -15    4     -2.80      0.00
   -2  -15    4      5.04      0.00
   -1  -15    4      1.02      0.00
    0  -15    4      3.05      0.00
    1  -15    4     -2.22      0.00
    2  -15    4     -0.32      0.00
    3  -15    4     -4.27      0.00
    4  -15    4     -2.33      0.00
    5  -15    4      0.01      0.00
    6  -15    4     -1.47      0.00
    7  -15    4      4.49      0.00
    8  -15    4      0.76      0.00
    9  -15    4      4.60      0.00
   10  -15    4     -4.31      0.00
   11  -15    4      1.66      0.00
   12  -15    4      2.59      0.00
   13  -15    4     -3.19      0.00
   14  -15    4      0.84      0.00
   15  -15    4      2.20      0.00
   16  -15    4     -6.13      0.00
   17  -15    4      0.45      0.00
   18  -15    4      2.71      0.00
   19  -15    4      2.28      0.00
  -13  -14    4      7.27      0.00
  -12  -14    4     -1.15      0.00
  -11  -14    4     -3.67      0.00
  -10  -14    4      4.54      0.00
   -9  -14    4      0.20      0.00
   -8  -14    4     -1.73      0.00
   -7  -14    4      2.71      0.00
   -6  -14    4     -3.25      0.00
   -5  -14    4      4.45      0.00
   -4  -14    4      4.91      0.00
   -3  -14    4     -7.55      0.00
   -2  -14    4      1.22      0.00
   -1  -14    4     -4.25      0.00
    0  -14    4     -2.19      0.00
    1  -14    4      0.25      0.00
    2  -14    4      5.43      0.00
    3  -14    4      6.14      0.00
    4  -14    4     -1.85      0.00
    5  -14    4      5.74      0.00
    6  -14    4     -6.42      0.00
    7  -14    4     -3.53      0.00
    8  -14    4     -4.75      0.00
    9  -14    4      3.37      0.00
   10  -14    4     -3.00      0.00
   11  -14    4     -0.55      0.00
   12  -14    4      3.44      0.00
   13  -14    4     -1.89      0.00
   14  -14    4     -1.16      0.00
   15  -14    4      2.72      0.00
   16  -14    4     -0.47      0.00
   17  -14    4      3.68      0.00
   18  -14    4     -2.55      0.00
   19  -14    4     -1.49      0.00
  -14  -13    4      2.91      0.00
  -13  -13    4     -4.50      0.00
  -12  -13    4     -2.33      0.00
  -11  -13    4      0.92      0.00
  -10  -13    4      0.32      0.00
   -9  -13    4      2.30      0.00
   -8  -13    4     -2.81      0.00
   -7  -13    4      1.76      0.00
   -6  -13    4     -3.23      0.00
   -5  -13    4     -5.52      0.00
   -4  -13    4      3.76      0.00
   -3  -13    4     -0.36      0.00
   -2  -13    4      3.52      0.00
   -1  -13    4      6.70      0.00
    0  -13    4     -1.55      0.00
    1  -13    4     -5.63      0.00
    2  -13    4     -3.18      0.00
    3  -13    4      1.78      0.00
    4  -13    4    -10.42      0.00
    5  -13    4      6.47      0.00
    6  -13    4      6.47      0.00
    7  -13    4      0.56      0.00
    8  -13    4      2.58      0.00
    9  -13    4      3.99      0.00
   10  -13    4     -2.99      0.00
   11  -13    4     -1.12      0.00
   12  -13    4     -0.55      0.00
   13  -13    4     -0.13      0.00
   14  -13    4     -0.73      0.00
   15  -13    4      2.09      0.00
   16  -13    4     -5.02      0.00
   17  -13    4      3.12      0.00
   18  -13    4      2.27      0.00
   19  -13    4      0.03      0.00
  -14  -12    4      3.89      0.00
  -13  -12    4     -0.07      0.00
  -12  -12    4      0.54      0.00
  -11  -12    4     -0.15      0.00
  -10  -12    4     -0.39      0.00
   -9  -12    4      1.54      0.00
   -8  -12    4      0.39      0.00
   -7  -12    4     -2.33      0.00
   -6  -12    4      6.83      0.00
   -5  -12    4      2.57      0.00
   -4  -12    4     -1.45      0.00
   -3  -12    4     -0.04      0.00
   -2  -12    4     -8.65      0.00
   -1  -12    4     -1.93      0.00
    0  -12    4      1.43      0.00
    1  -12    4     -1.68      0.00
    2  -12    4      5.40      0.00
    3  -12    4     12.62      0.00
    4  -12    4     -3.08      0.00
    5  -12    4     -8.21      0.00
    6  -12    4     -4.12      0.00
    7  -12    4     -3.44      0.00
    8  -12    4     -1.95      0.00
    9  -12    4      2.62      0.00
   10  -12    4     -1.68      0.00
   11  -12    4      6.55      0.00
   12  -12    4     -3.07      0.00
   13  -12    4     -0.12      0.00
   14  -12    4     -3.11      0.00
   15  -12    4      3.23      0.00
   16  -12    4      0.82      0.00
   17  -12    4      0.98      0.00
   18  -12    4     -1.79      0.00
   19  -12    4     -1.26      0.00
  -14  -11    4      3.22      0.00
  -13  -11    4     -7.20      0.00
  -12  -11    4     -0.14      0.00
  -11  -11    4      0.80      0.00
  -10  -11    4      2.02      0.00
   -9  -11    4     -2.04      0.00
   -8  -11    4      2.07      0.00
   -7  -11    4     -6.57      0.00
   -6  -11    4     -3.39      0.00
   -5  -11    4      2.05      0.00
   -4  -11    4     -4.40      0.00
   -3  -11    4      9.94      0.00
   -2  -11    4      6.19      0.00
   -1  -11    4      0.21      0.00
    0  -11    4      0.79      0.00
    1  -11    4     -6.51      0.00
    2  -11    4     -8.39      0.00
    3  -11    4     -1.87      0.00
    4  -11    4      3.44      0.00
    5  -11    4      9.85      0.00
    6  -11    4     -0.61      0.00
    7  -11    4      7.30      0.00
    8  -11    4     -1.60      0.00
    9  -11    4     -0.52      0.00
   10  -11    4     -7.37      0.00
   11  -11    4      4.17      0.00
   12  -11    4     -2.86      0.00
   13  -11    4      2.27      0.00
   14  -11    4     -0.17      0.00
   15  -11    4     -0.93      0.00
   16  -11    4     -2.25      0.00
   17  -11    4      3.86      0.00
   18  -11    4     -0.91      0.00
   19  -11    4     -2.71      0.00
  -14  -10    4      6.28      0.00
  -13  -10    4      1.65      0.00
  -12  -10    4     -1.27      0.00
  -11  -10    4     -1.88      0.00
  -10  -10    4      3.86      0.00
   -9  -10    4      0.69      0.00
   -8  -10    4     -0.69      0.00
   -7  -10    4      0.34      0.00
   -6  -10    4      1.96      0.00
   -5  -10    4      9.25      0.00
   -4  -10    4    -10.62      0.00
   -3  -10    4     -5.38      0.00
   -2  -10    4      1.27      0.00
   -1  -10    4     -3.50      0.00
    0  -10    4     -3.09      0.00
    1  -10    4      7.34      0.00
    2  -10    4      9.89      0.00
    3  -10    4      2.55      0.00
    4  -10    4    -11.87      0.00
    5  -10    4     -3.96      0.00
    6  -10    4     -9.97      0.00
    7  -10    4      4.66      0.00
    8  -10    4      4.32      0.00
    9  -10    4      3.82      0.00
   10  -10    4     -0.18      0.00
   11  -10    4      0.04      0.00
   12  -10    4     -1.60      0.00
   13  -10    4     -0.53      0.00
   14  -10    4     -2.04      0.00
   15  -10    4      3.87      0.00
   16  -10    4      1.12      0.00
   17  -10    4      2.35      0.00
   18  -10    4     -1.23      0.00
   19  -10    4     -8.14      0.00
  -15   -9    4     -0.72      0.00
  -14   -9    4     -4.24      0.00
  -13   -9    4      2.02      0.00
  -12   -9    4     -0.77      0.00
  -11   -9    4     -2.41      0.00
  -10   -9    4      0.14      0.00
   -9   -9    4      4.18      0.00
   -8   -9    4     -2.19      0.00
   -7   -9    4     -5.34      0.00
   -6   -9    4     -7.54      0.00
   -5   -9    4      8.98      0.00
   -4   -9    4      2.72      0.00
   -3   -9    4     -2.33      0.00
   -2   -9    4     12.85      0.00
   -1   -9    4      5.73      0.00
    0   -9    4    -13.64      0.00
    1   -9    4     -8.25      0.00
    2   -9    4     -3.25      0.00
    3   -9    4      6.92      0.00
    4   -9    4      6.81      0.00
    5   -9    4      4.56      0.00
    6   -9    4      3.60      0.00
    7   -9    4     -5.08      0.00
    8   -9    4     -5.00      0.00
    9   -9    4     -0.69      0.00
   10   -9    4      2.39      0.00
   11   -9    4     -3.44      0.00
   12   -9    4      0.48      0.00
   13   -9    4      2.84      0.00
   14   -9    4     -1.01      0.00
   15   -9    4     -5.05      0.00
   16   -9    4      1.87      0.00
   17   -9    4      3.67      0.00
   18   -9    4      1.83      0.00
   19   -9    4     -7.79      0.00
  -15   -8    4      2.73      0.00
  -14   -8    4     -4.46      0.00
  -13   -8    4      4.62      0.00
  -12   -8    4      1.51      0.00
  -11   -8    4     -0.81      0.00
  -10   -8    4     -0.70      0.00
   -9   -8    4      2.52      0.00
   -8   -8    4      0.66      0.00
   -7   -8    4      1.73      0.00
   -6   -8    4     -0.68      0.00
   -5   -8    4     -2.86      0.00
   -4   -8    4      2.67      0.00
   -3   -8    4    -17.34      0.00
   -2   -8    4      3.37      0.00
   -1   -8    4     12.93      0.00
    0   -8    4     -5.82      0.00
    1   -8    4     10.04      0.00
    2   -8    4     -0.22      0.00
    3   -8    4     -7.45      0.00
    4   -8    4     -5.19      0.00
    5   -8    4    -12.54      0.00
    6   -8    4      7.52      0.00
    7   -8    4     10.17      0.00
    8   -8    4     -0.55      0.00
    9   -8    4      2.23      0.00
   10   -8    4      1.36      0.00
   11   -8    4     -4.53      0.00
   12   -8    4      1.52      0.00
   13   -8    4     -5.55      0.00
   14   -8    4      6.50      0.00
   15   -8    4      0.33      0.00
   16   -8    4     -1.19      0.00
   17   -8    4      1.51      0.00
   18   -8    4      4.28      0.00
   19   -8    4     -9.01      0.00
  -15   -7    4      6.02      0.00
  -14   -7    4     -4.72      0.00
  -13   -7    4     -1.52      0.00
  -12   -7    4      1.84      0.00
  -11   -7    4     -1.63      0.00
  -10   -7    4     -0.34      0.00
   -9   -7    4      2.71      0.00
   -8   -7    4     -1.13      0.00
   -7   -7    4     -6.36      0.00
   -6   -7    4      7.14      0.00
   -5   -7    4     -4.49      0.00
   -4   -7    4     10.67      0.00
   -3   -7    4     -4.71      0.00
   -2   -7    4      0.06      0.00
   -1   -7    4      9.74      0.00
    0   -7    4    -20.50      0.00
    1   -7    4     -0.35      0.00
    2   -7    4     10.92      0.00
    3   -7    4      0.07      0.00
    4   -7    4     12.07      0.00
    5   -7    4     -3.29      0.00
    6   -7    4     -7.36      0.00
    7   -7    4     -0.73      0.00
    8   -7    4     -5.85      0.00
    9   -7    4      2.55      0.00
   10   -7    4      2.88      0.00
   11   -7    4     -4.67      0.00
   12   -7    4      9.41      0.00
   13   -7    4     -6.77      0.00
   14   -7    4     -4.32      0.00
   15   -7    4      5.34      0.00
   16   -7    4     -0.83      0.00
   17   -7    4     -2.67      0.00
   18   -7    4      4.46      0.00
   19   -7    4     -0.88      0.00
  -16   -6    4     -5.68      0.00
  -15   -6    4     -1.86      0.00
  -14   -6    4      1.97      0.00
  -13   -6    4     -1.22      0.00
  -12   -6    4      3.96      0.00
  -11   -6    4     -0.85      0.00
  -10   -6    4     -1.21      0.00
   -9   -6    4      2.08      0.00
   -8   -6    4      3.90      0.00
   -7   -6    4     -8.56      0.00
   -6   -6    4      7.22      0.00
   -5   -6    4     -5.21      0.00
   -4   -6    4     -6.37      0.00
   -3   -6    4     -4.88      0.00
   -2   -6    4      6.75      0.00
   -1   -6    4     15.55      0.00
    0   -6    4      1.94      0.00
    1   -6    4    -12.84      0.00
    2   -6    4      4.21      0.00
    3   -6    4    -16.50      0.00
    4   -6    4      0.49      0.00
    5   -6    4     -0.10      0.00
    6   -6    4      6.42      0.00
    7   -6    4      8.52      0.00
    8   -6    4      0.44      0.00
    9   -6    4     -1.36      0.00
   10   -6    4     -2.69      0.00
   11   -6    4     -6.13      0.00
   12   -6    4      6.63      0.00
   13   -6    4      1.89      0.00
   14   -6    4     -7.14      0.00
   15   -6    4      4.67      0.00
   16   -6    4      1.88      0.00
   17   -6    4     -0.95      0.00
   18   -6    4      3.41      0.00
   19   -6    4     -3.42      0.00
  -17   -5    4      0.77      0.00
  -16   -5    4      8.14      0.00
  -15   -5    4      0.36      0.00
  -14   -5    4      0.51      0.00
  -13   -5    4     -4.55      0.00
  -12   -5    4      2.07      0.00
  -11   -5    4     -1.61      0.00
  -10   -5    4     -2.02      0.00
   -9   -5    4      1.05      0.00
   -8   -5    4      5.47      0.00
   -7   -5    4     -5.48      0.00
   -6   -5    4      4.67      0.00
   -5   -5    4      7.22      0.00
   -4   -5    4     -1.36      0.00
   -3   -5    4    -14.56      0.00
   -2   -5    4      3.31      0.00
   -1   -5    4     -9.19      0.00
    0   -5    4      9.06      0.00
    1   -5    4      0.73      0.00
    2   -5    4     13.30      0.00
    3   -5    4      1.44      0.00
    4   -5    4      4.22      0.00
    5   -5    4     -7.03      0.00
    6   -5    4     -8.17      0.00
    7   -5    4     -1.37      0.00
    8   -5    4     -1.94      0.00
    9   -5    4      6.39      0.00
   10   -5    4      0.72      0.00
   11   -5    4     -3.52      0.00
   12   -5    4      3.79      0.00
   13   -5    4      1.61      0.00
   14   -5    4     -3.90      0.00
   15   -5    4      1.69      0.00
   16   -5    4     -3.58      0.00
   17   -5    4     -3.24      0.00
   18   -5    4      5.99      0.00
   19   -5    4      1.46      0.00
  -18   -4    4      5.30      0.00
  -17   -4    4     -9.86      0.00
  -16   -4    4     -6.73      0.00
  -15   -4    4     -0.89      0.00
  -14   -4    4      4.43      0.00
  -13   -4    4     -0.36      0.00
  -12   -4    4      2.64      0.00
  -11   -4    4      1.99      0.00
  -10   -4    4     -3.14      0.00
   -9   -4    4     -2.70      0.00
   -8   -4    4      1.88      0.00
   -7   -4    4     -1.06      0.00
   -6   -4    4     -0.88      0.00
   -5   -4    4     -3.86      0.00
   -4   -4    4      5.26      0.00
   -3   -4    4     -2.42      0.00
   -2   -4    4     13.04      0.00
   -1   -4    4     -0.37      0.00
    0   -4    4      0.25      0.00
    1   -4    4    -17.46      0.00
    2   -4    4    -11.30      0.00
    3   -4    4      4.30      0.00
    4   -4    4     -2.19      0.00
    5   -4    4      9.66      0.00
    6   -4    4      1.34      0.00
    7   -4    4      9.36      0.00
    8   -4    4     -4.70      0.00
    9   -4    4     -5.77      0.00
   10   -4    4     -1.24      0.00
   11   -4    4     -3.66      0.00
   12   -4    4      3.63      0.00
   13   -4    4      0.02      0.00
   14   -4    4     -0.73      0.00
   15   -4    4      7.96      0.00
   16   -4    4     -2.78      0.00
   17   -4    4     -3.14      0.00
   18   -4    4      4.53      0.00
   19   -4    4     -5.70      0.00
  -19   -3    4    -13.71      0.00
  -18   -3    4      4.66      0.00
  -17   -3    4      8.89      0.00
  -16   -3    4      3.49      0.00
  -15   -3    4     -3.13      0.00
  -14   -3    4      0.79      0.00
  -13   -3    4     -2.53      0.00
  -12   -3    4     -2.96      0.00
  -11   -3    4      3.14      0.00
  -10   -3    4      0.50      0.00
   -9   -3    4      1.06      0.00
   -8   -3    4     -1.78      0.00
   -7   -3    4      1.19      0.00
   -6   -3    4     10.23      0.00
   -5   -3    4     -3.91      0.00
   -4   -3    4    -12.45      0.00
   -3   -3    4      5.42      0.00
   -2   -3    4     -7.88      0.00
   -1   -3    4    -13.48      0.00
    0   -3    4     35.31      0.00
    1   -3    4     -3.08      0.00
    2   -3    4      3.81      0.00
    3   -3    4     10.40      0.00
    4   -3    4    -16.36      0.00
    5   -3    4      5.48      0.00
    6   -3    4    -11.52      0.00
    7   -3    4     -1.20      0.00
    8   -3    4      9.73      0.00
    9   -3    4      0.61      0.00
   10   -3    4      0.56      0.00
   11   -3    4     -2.44      0.00
   12   -3    4      1.29      0.00
   13   -3    4     -0.46      0.00
   14   -3    4     -5.28      0.00
   15   -3    4      7.45      0.00
   16   -3    4     -2.35      0.00
   17   -3    4     -8.28      0.00
   18   -3    4      3.06      0.00
   19   -3    4     10.83      0.00
  -20   -2    4     15.98      0.00
  -19   -2    4     -0.69      0.00
  -18   -2    4     -8.76      0.00
  -17   -2    4     -9.17      0.00
  -16   -2    4      1.91      0.00
  -15   -2    4     -2.97      0.00
  -14   -2    4      6.57      0.00
  -13   -2    4      1.70      0.00
  -12   -2    4     -2.82      0.00
  -11   -2    4      2.32      0.00
  -10   -2    4     -4.30      0.00
   -9   -2    4      1.04      0.00
   -8   -2    4     -0.86      0.00
   -7   -2    4     -5.80      0.00
   -6   -2    4      4.40      0.00
   -5   -2    4      6.02      0.00
   -4   -2    4    -20.09      0.00
   -3   -2    4     26.52      0.00
   -2   -2    4     20.90      0.00
   -1   -2    4    -36.83      0.00
    0   -2    4     12.42      0.00
    1   -2    4    -40.73      0.00
    2   -2    4      6.23      0.00
    3   -2    4     20.07      0.00
    4   -2    4    -15.19      0.00
    5   -2    4     19.38      0.00
    6   -2    4      4.58      0.00
    7   -2    4     -9.34      0.00
    8   -2    4     -0.85      0.00
    9   -2    4     -3.23      0.00
   10   -2    4     -0.80      0.00
   11   -2    4     -1.10      0.00
   12   -2    4      1.16      0.00
   13   -2    4      2.17      0.00
   14   -2    4     -4.66      0.00
   15   -2    4      5.96      0.00
   16   -2    4      8.85      0.00
   17   -2    4     -5.08      0.00
   18   -2    4    -15.56      0.00
   19   -2    4      9.57      0.00
  -20   -1    4     -0.34      0.00
  -19   -1    4      6.79      0.00
  -18   -1    4      5.27      0.00
  -17   -1    4     -3.25      0.00
  -16   -1    4      6.06      0.00
  -15   -1    4     -7.39      0.00
  -14   -1    4      1.27      0.00
  -13   -1    4      0.55      0.00
  -12   -1    4     -4.66      0.00
  -11   -1    4      8.35      0.00
  -10   -1    4      1.59      0.00
   -9   -1    4     -3.88      0.00
   -8   -1    4     -0.04      0.00
   -7   -1    4      1.36      0.00
   -6   -1    4      6.91      0.00
   -5   -1    4      1.83      0.00
   -4   -1    4    -30.95      0.00
   -3   -1    4      7.45      0.00
   -2   -1    4     11.98      0.00
   -1   -1    4      4.88      0.00
    0   -1    4     24.47      0.00
    1   -1    4     -6.30      0.00
    2   -1    4    -15.22      0.00
    3   -1    4     15.53      0.00
    4   -1    4    -23.39      0.00
    5   -1    4      8.57      0.00
    6   -1    4      3.89      0.00
    7   -1    4     -3.02      0.00
    8   -1    4      5.52      0.00
    9   -1    4      1.31      0.00
   10   -1    4      1.57      0.00
   11   -1    4     -4.02      0.00
   12   -1    4     -1.60      0.00
   13   -1    4      3.14      0.00
   14   -1    4     -4.84      0.00
   15   -1    4     -2.84      0.00
   16   -1    4      7.82      0.00
   17   -1    4      3.97      0.00
   18   -1    4    -11.36      0.00
   19   -1    4      3.37      0.00
  -20    0    4     -1.22      0.00
  -19    0    4      4.18      0.00
  -18    0    4     -2.17      0.00
  -17    0    4    -10.64      0.00
  -16    0    4      6.44      0.00
  -15    0    4      1.88      0.00
  -14    0    4     -0.27      0.00
  -13    0    4      2.88      0.00
  -12    0    4    -10.74      0.00
  -11    0    4     -0.03      0.00
  -10    0    4      9.06      0.00
   -9    0    4      0.38      0.00
   -8    0    4     -7.75      0.00
   -7    0    4     -5.36      0.00
   -6    0    4     14.01      0.00
   -5    0    4      2.58      0.00
   -4    0    4    -29.57      0.00
   -3    0    4     33.10      0.00
   -2    0    4     -7.66      0.00
   -1    0    4     15.70      0.00
    0    0    4    -60.36      0.00
    1    0    4     31.72      0.00
    2    0    4     -6.90      0.00
    3    0    4      9.99      0.00
    4    0    4     -9.16      0.00
    5    0    4      8.60      0.00
    6    0    4      6.63      0.00
    7    0    4    -10.50      0.00
    8    0    4     -2.70      0.00
    9    0    4     -1.71      0.00
   10    0    4      4.73      0.00
   11    0    4      1.34      0.00
   12    0    4     -5.17      0.00
   13    0    4      3.62      0.00
   14    0    4     -1.14      0.00
   15    0    4     -2.20      0.00
   16    0    4      5.12      0.00
   17    0    4      1.09      0.00
   18    0    4     -4.60      0.00
  -21    1    4     -3.92      0.00
  -20    1    4     -2.74      0.00
  -19    1    4      7.48      0.00
  -18    1    4      6.27      0.00
  -17    1    4     -7.98      0.00
  -16    1    4     -5.06      0.00
  -15    1    4      5.51      0.00
  -14    1    4     -0.31      0.00
  -13    1    4      6.53      0.00
  -12    1    4     -3.77      0.00
  -11    1    4     -4.22      0.00
  -10    1    4      5.11      0.00
   -9    1    4      6.09      0.00
   -8    1    4     -7.38      0.00
   -7    1    4     -7.09      0.00
   -6    1    4     16.69      0.00
   -5    1    4     10.81      0.00
   -4    1    4    -46.21      0.00
   -3    1    4      9.16      0.00
   -2    1    4     -3.08      0.00
   -1    1    4     83.41      0.00
    0    1    4    -63.28      0.00
    1    1    4      3.54      0.00
    2    1    4     11.88      0.00
    3    1    4    -12.91      0.00
    4    1    4     -4.46      0.00
    5    1    4      0.08      0.00
    6    1    4     13.71      0.00
    7    1    4     -1.51      0.00
    8    1    4      0.02      0.00
    9    1    4     -0.47      0.00
   10    1    4     -3.00      0.00
   11    1    4      4.25      0.00
   12    1    4     -2.79      0.00
   13    1    4      0.63      0.00
   14    1    4      0.14      0.00
   15    1    4     -0.53      0.00
   16    1    4      2.76      0.00
   17    1    4      0.69      0.00
   18    1    4     -6.59      0.00
  -21    2    4     -5.33      0.00
  -20    2    4     -0.65      0.00
  -19    2    4      1.51      0.00
  -18    2    4      1.55      0.00
  -17    2    4      7.67      0.00
  -16    2    4     -9.04      0.00
  -15    2    4      0.53      0.00
  -14    2    4     -1.96      0.00
  -13    2    4      0.89      0.00
  -12    2    4     -2.52      0.00
  -11    2    4     -2.60      0.00
  -10    2    4      3.24      0.00
   -9    2    4     10.15      0.00
   -8    2    4     -4.06      0.00
   -7    2    4    -12.42      0.00
   -6    2    4      3.27      0.00
   -5    2    4     17.98      0.00
   -4    2    4     -9.80      0.00
   -3    2    4     -4.32      0.00
   -2    2    4    -25.55      0.00
   -1    2    4     33.07      0.00
    0    2    4     -1.93      0.00
    1    2    4    -25.83      0.00
    2    2    4     29.85      0.00
    3    2    4     -9.43      0.00
    4    2    4     -0.62      0.00
    5    2    4     -7.00      0.00
    6    2    4      6.20      0.00
    7    2    4     -3.16      0.00
    8    2    4     -5.08      0.00
    9    2    4      6.34      0.00
   10    2    4     -1.78      0.00
   11    2    4     -0.81      0.00
   12    2    4      0.60      0.00
   13    2    4     -2.42      0.00
   14    2    4     -0.90      0.00
   15    2    4     -0.60      0.00
   16    2    4      0.01      0.00
   17    2    4     10.85      0.00
   18    2    4     -1.11      0.00
  -21    3    4     -6.42      0.00
  -20    3    4     -1.27      0.00
  -19    3    4      7.92      0.00
  -18    3    4    -16.59      0.00
  -17    3    4      7.95      0.00
  -16    3    4     -1.23      0.00
  -15    3    4      3.90      0.00
  -14    3    4      1.87      0.00
  -13    3    4     -0.56      0.00
  -12    3    4     -0.58      0.00
  -11    3    4     -0.99      0.00
  -10    3    4     -0.24      0.00
   -9    3    4     -3.48      0.00
   -8    3    4      4.01      0.00
   -7    3    4      3.62      0.00
   -6    3    4     -4.76      0.00
   -5    3    4      2.24      0.00
   -4    3    4     -5.67      0.00
   -3    3    4     -2.11      0.00
   -2    3    4     17.51      0.00
   -1    3    4    -18.48      0.00
    0    3    4     24.37      0.00
    1    3    4    -25.50      0.00
    2    3    4     10.73      0.00
    3    3    4     -6.69      0.00
    4    3    4      4.05      0.00
    5    3    4     -1.72      0.00
    6    3    4      6.63      0.00
    7    3    4      5.29      0.00
    8    3    4     -8.44      0.00
    9    3    4      1.16      0.00
   10    3    4      1.82      0.00
   11    3    4     -1.48      0.00
   12    3    4      2.84      0.00
   13    3    4     -1.24      0.00
   14    3    4      4.89      0.00
   15    3    4     -1.36      0.00
   16    3    4     -9.39      0.00
   17    3    4      5.59      0.00
  -21    4    4      0.14      0.00
  -20    4    4     -7.90      0.00
  -19    4    4     21.10      0.00
  -18    4    4     -2.34      0.00
  -17    4    4     -2.91      0.00
  -16    4    4     -7.78      0.00
  -15    4    4      0.21      0.00
  -14    4    4      0.96      0.00
  -13    4    4     -1.69      0.00
  -12    4    4     -1.69      0.00
  -11    4    4      0.02      0.00
  -10    4    4     15.68      0.00
   -9    4    4     -6.53      0.00
   -8    4    4     -9.10      0.00
   -7    4    4      9.16      0.00
   -6    4    4     -5.08      0.00
   -5    4    4      1.80      0.00
   -4    4    4      0.76      0.00
   -3    4    4    -14.68      0.00
   -2    4    4     27.79      0.00
   -1    4    4    -24.39      0.00
    0    4    4     10.61      0.00
    1    4    4     -0.83      0.00
    2    4    4      9.99      0.00
    3    4    4     -8.00      0.00
    4    4    4     -1.17      0.00
    5    4    4     -2.64      0.00
    6    4    4     -4.42      0.00
    7    4    4      6.23      0.00
    8    4    4     -1.00      0.00
    9    4    4     -0.50      0.00
   10    4    4     -1.15      0.00
   11    4    4     -1.88      0.00
   12    4    4      2.05      0.00
   13    4    4     -6.30      0.00
   14    4    4      4.11      0.00
   15    4    4     -0.12      0.00
   16    4    4     -1.18      0.00
   17    4    4     12.52      0.00
  -21    5    4      3.25      0.00
  -20    5    4    -11.97      0.00
  -19    5    4     -4.39      0.00
  -18    5    4      9.23      0.00
  -17    5    4      1.83      0.00
  -16    5    4     -1.18      0.00
  -15    5    4      3.02      0.00
  -14    5    4     -2.37      0.00
  -13    5    4     -0.44      0.00
  -12    5    4      0.87      0.00
  -11    5    4     -8.65      0.00
  -10    5    4      6.70      0.00
   -9    5    4     -0.41      0.00
   -8    5    4     -5.94      0.00
   -7    5    4      9.17      0.00
   -6    5    4      1.18      0.00
   -5    5    4     -3.64      0.00
   -4    5    4      2.39      0.00
   -3    5    4    -16.43      0.00
   -2    5    4     26.54      0.00
   -1    5    4    -12.48      0.00
    0    5    4     -4.86      0.00
    1    5    4     -4.50      0.00
    2    5    4      8.14      0.00
    3    5    4     -2.41      0.00
    4    5    4     -2.33      0.00
    5    5    4      9.51      0.00
    6    5    4     -2.09      0.00
    7    5    4     -2.02      0.00
    8    5    4      2.16      0.00
    9    5    4      1.46      0.00
   10    5    4     -1.57      0.00
   11    5    4     -2.27      0.00
   12    5    4      2.43      0.00
   13    5    4     -0.12      0.00
   14    5    4      8.38      0.00
   15    5    4     -7.33      0.00
  -21    6    4      0.06      0.00
  -20    6    4      8.03      0.00
  -19    6    4     -3.06      0.00
  -18    6    4      7.15      0.00
  -17    6    4     -5.28      0.00
  -16    6    4     -5.17      0.00
  -15    6    4      3.52      0.00
  -14    6    4     -2.43      0.00
  -13    6    4     -2.17      0.00
  -12    6    4      3.27      0.00
  -11    6    4      3.93      0.00
  -10    6    4      6.57      0.00
   -9    6    4     -6.26      0.00
   -8    6    4     -6.03      0.00
   -7    6    4      2.82      0.00
   -6    6    4     -2.96      0.00
   -5    6    4      0.63      0.00
   -4    6    4      9.64      0.00
   -3    6    4    -19.96      0.00
   -2    6    4     19.45      0.00
   -1    6    4     -3.66      0.00
    0    6    4     -1.49      0.00
    1    6    4     -0.16      0.00
    2    6    4      3.63      0.00
    3    6    4      3.59      0.00
    4    6    4    -14.47      0.00
    5    6    4      2.76      0.00
    6    6    4      6.86      0.00
    7    6    4     -6.59      0.00
    8    6    4      1.61      0.00
    9    6    4      2.11      0.00
   10    6    4     -0.04      0.00
   11    6    4     -0.15      0.00
   12    6    4     -3.01      0.00
   13    6    4     -6.65      0.00
   14    6    4      8.08      0.00
  -21    7    4     -7.21      0.00
  -20    7    4     -6.73      0.00
  -19    7    4     -3.05      0.00
  -18    7    4     10.60      0.00
  -17    7    4      2.63      0.00
  -16    7    4     -0.63      0.00
  -15    7    4     -0.13      0.00
  -14    7    4     -1.60      0.00
  -13    7    4     -2.69      0.00
  -12    7    4     -4.62      0.00
  -11    7    4      0.29      0.00
  -10    7    4      6.34      0.00
   -9    7    4     -0.20      0.00
   -8    7    4     -4.44      0.00
   -7    7    4      9.79      0.00
   -6    7    4     -2.83      0.00
   -5    7    4     -3.59      0.00
   -4    7    4      5.07      0.00
   -3    7    4     -7.53      0.00
   -2    7    4      5.27      0.00
   -1    7    4      0.33      0.00
    0    7    4     -6.06      0.00
    1    7    4      1.93      0.00
    2    7    4     -5.03      0.00
    3    7    4     10.53      0.00
    4    7    4     -4.91      0.00
    5    7    4     -4.82      0.00
    6    7    4     10.29      0.00
    7    7    4     -2.15      0.00
    8    7    4     -1.80      0.00
    9    7    4     -0.23      0.00
   10    7    4     -1.23      0.00
   11    7    4     -0.51      0.00
   12    7    4      3.48      0.00
   13    7    4     -0.20      0.00
   14    7    4      1.24      0.00
  -21    8    4      5.65      0.00
  -20    8    4      0.67      0.00
  -19    8    4     -6.63      0.00
  -18    8    4      2.39      0.00
  -17    8    4     -0.96      0.00
  -16    8    4      0.70      0.00
  -15    8    4     -1.60      0.00
  -14    8    4      1.90      0.00
  -13    8    4      3.12      0.00
  -12    8    4     -2.88      0.00
  -11    8    4      3.94      0.00
  -10    8    4     -1.56      0.00
   -9    8    4     -3.32      0.00
   -8    8    4     -3.53      0.00
   -7    8    4     -1.18      0.00
   -6    8    4      3.53      0.00
   -5    8    4      1.63      0.00
   -4    8    4     -5.72      0.00
   -3    8    4      5.67      0.00
   -2    8    4     -2.99      0.00
   -1    8    4      5.48      0.00
    0    8    4     -7.10      0.00
    1    8    4      9.52      0.00
    2    8    4     -3.29      0.00
    3    8    4      0.08      0.00
    4    8    4     -0.84      0.00
    5    8    4     -5.23      0.00
    6    8    4      1.86      0.00
    7    8    4      3.25      0.00
    8    8    4      1.39      0.00
    9    8    4      0.25      0.00
   10    8    4      1.20      0.00
   11    8    4     -3.87      0.00
   12    8    4     -2.27      0.00
   13    8    4     -0.06      0.00
   14    8    4      3.42      0.00
  -21    9    4     -5.03      0.00
  -20    9    4      4.16      0.00
  -19    9    4     -3.71      0.00
  -18    9    4      3.23      0.00
  -17    9    4      3.93      0.00
  -16    9    4      0.68      0.00
  -15    9    4     -4.13      0.00
  -14    9    4     -5.22      0.00
  -13    9    4      3.96      0.00
  -12    9    4     -4.72      0.00
  -11    9    4      5.44      0.00
  -10    9    4      6.53      0.00
   -9    9    4     -7.27      0.00
   -8    9    4      4.96      0.00
   -7    9    4     -4.93      0.00
   -6    9    4      6.68      0.00
   -5    9    4     -1.43      0.00
   -4    9    4     -6.32      0.00
   -3    9    4      8.19      0.00
   -2    9    4     -5.25      0.00
   -1    9    4      6.43      0.00
    0    9    4    -12.74      0.00
    1    9    4      2.97      0.00
    2    9    4      4.96      0.00
    3    9    4     -1.52      0.00
    4    9    4     -2.72      0.00
    5    9    4      1.66      0.00
    6    9    4     -0.54      0.00
    7    9    4     -1.97      0.00
    8    9    4      0.80      0.00
    9    9    4      1.00      0.00
   10    9    4      0.18      0.00
   11    9    4     -2.39      0.00
   12    9    4      2.04      0.00
   13    9    4      0.12      0.00
   14    9    4     -2.78      0.00
  -21   10    4     -1.14      0.00
  -20   10    4      0.80      0.00
  -19   10    4     -1.99      0.00
  -18   10    4     -4.19      0.00
  -17   10    4      3.95      0.00
  -16   10    4     -1.40      0.00
  -15   10    4      6.30      0.00
  -14   10    4     -3.60      0.00
  -13   10    4      2.09      0.00
  -12   10    4     -1.07      0.00
  -11   10    4     -3.09      0.00
  -10   10    4      1.55      0.00
   -9   10    4     -2.92      0.00
   -8   10    4      2.56      0.00
   -7   10    4     -6.21      0.00
   -6   10    4      7.43      0.00
   -5   10    4     -0.83      0.00
   -4   10    4     -7.35      0.00
   -3   10    4      5.77      0.00
   -2   10    4     -1.85      0.00
   -1   10    4      8.99      0.00
    0   10    4     -6.05      0.00
    1   10    4     -2.70      0.00
    2   10    4      5.54      0.00
    3   10    4      1.40      0.00
    4   10    4     -4.01      0.00
    5   10    4     -0.46      0.00
    6   10    4      5.04      0.00
    7   10    4     -1.47      0.00
    8   10    4     -0.54      0.00
    9   10    4      3.34      0.00
   10   10    4      0.17      0.00
   11   10    4     -5.23      0.00
   12   10    4      3.13      0.00
   13   10    4     -1.97      0.00
   14   10    4      0.97      0.00
  -21   11    4      4.30      0.00
  -20   11    4     -2.72      0.00
  -19   11    4      3.51      0.00
  -18   11    4     -3.00      0.00
  -17   11    4      5.35      0.00
  -16   11    4     -8.32      0.00
  -15   11    4      2.51      0.00
  -14   11    4     -1.78      0.00
  -13   11    4     -2.48      0.00
  -12   11    4      3.14      0.00
  -11   11    4      8.20      0.00
  -10   11    4     -4.87      0.00
   -9   11    4     -3.64      0.00
   -8   11    4      1.55      0.00
   -7   11    4      1.94      0.00
   -6   11    4     -3.61      0.00
   -5   11    4      5.94      0.00
   -4   11    4     -3.97      0.00
   -3   11    4     -1.29      0.00
   -2   11    4     -1.04      0.00
   -1   11    4      3.20      0.00
    0   11    4      0.34      0.00
    1   11    4     -3.98      0.00
    2   11    4      0.90      0.00
    3   11    4     -0.69      0.00
    4   11    4     -0.19      0.00
    5   11    4     -4.56      0.00
    6   11    4      2.95      0.00
    7   11    4     -2.72      0.00
    8   11    4     -0.95      0.00
    9   11    4      5.85      0.00
   10   11    4      0.55      0.00
   11   11    4     -7.80      0.00
   12   11    4      4.98      0.00
   13   11    4      0.86      0.00
  -21   12    4      3.41      0.00
  -20   12    4     -3.31      0.00
  -19   12    4      1.40      0.00
  -18   12    4     -1.64      0.00
  -17   12    4      2.13      0.00
  -16   12    4     -1.63      0.00
  -15   12    4      5.71      0.00
  -14   12    4      2.33      0.00
  -13   12    4     -5.24      0.00
  -12   12    4     -4.03      0.00
  -11   12    4      4.42      0.00
  -10   12    4      2.77      0.00
   -9   12    4     -2.68      0.00
   -8   12    4     -0.55      0.00
   -7   12    4      6.15      0.00
   -6   12    4     -7.21      0.00
   -5   12    4      0.02      0.00
   -4   12    4      3.02      0.00
   -3   12    4     -1.29      0.00
   -2   12    4      2.53      0.00
   -1   12    4     -2.81      0.00
    0   12    4      2.17      0.00
    1   12    4      1.25      0.00
    2   12    4      2.14      0.00
    3   12    4     -2.48      0.00
    4   12    4      3.08      0.00
    5   12    4     -1.14      0.00
    6   12    4      5.07      0.00
    7   12    4     -2.22      0.00
    8   12    4     -6.87      0.00
    9   12    4      3.95      0.00
   10   12    4      4.51      0.00
   11   12    4     -1.90      0.00
   12   12    4     -4.56      0.00
   13   12    4      5.66      0.00
  -21   13    4      0.58      0.00
  -20   13    4     -0.65      0.00
  -19   13    4     -1.13      0.00
  -18   13    4      5.32      0.00
  -17   13    4     -5.72      0.00
  -16   13    4     -5.71      0.00
  -15   13    4      0.26      0.00
  -14   13    4      6.77      0.00
  -13   13    4     -4.75      0.00
  -12   13    4      1.86      0.00
  -11   13    4     -0.92      0.00
  -10   13    4      1.12      0.00
   -9   13    4     -7.43      0.00
   -8   13    4      5.22      0.00
   -7   13    4      1.93      0.00
   -6   13    4      0.86      0.00
   -5   13    4     -4.83      0.00
   -4   13    4      1.01      0.00
   -3   13    4     -2.89      0.00
   -2   13    4      4.14      0.00
   -1   13    4     -1.57      0.00
    0   13    4     -1.05      0.00
    1   13    4      0.16      0.00
    2   13    4      2.10      0.00
    3   13    4     -3.89      0.00
    4   13    4     -1.16      0.00
    5   13    4     -3.60      0.00
    6   13    4      2.43      0.00
    7   13    4      4.00      0.00
    8   13    4     -2.51      0.00
    9   13    4      0.06      0.00
   10   13    4     -2.97      0.00
   11   13    4      5.08      0.00
   12   13    4     -4.51      0.00
  -21   14    4     -0.17      0.00
  -20   14    4      1.98      0.00
  -19   14    4     -4.88      0.00
  -18   14    4      8.74      0.00
  -17   14    4     -3.70      0.00
  -16   14    4      2.12      0.00
  -15   14    4     -3.81      0.00
  -14   14    4      6.72      0.00
  -13   14    4     -2.77      0.00
  -12   14    4     -0.20      0.00
  -11   14    4     -0.28      0.00
  -10   14    4      6.07      0.00
   -9   14    4     -6.51      0.00
   -8   14    4      4.86      0.00
   -7   14    4     -0.51      0.00
   -6   14    4     -0.52      0.00
   -5   14    4     -1.72      0.00
   -4   14    4      3.69      0.00
   -3   14    4     -2.32      0.00
   -2   14    4     -0.13      0.00
   -1   14    4     -0.29      0.00
    0   14    4      1.65      0.00
    1   14    4     -0.49      0.00
    2   14    4      1.06      0.00
    3   14    4      1.68      0.00
    4   14    4      1.44      0.00
    5   14    4      0.15      0.00
    6   14    4      0.20      0.00
    7   14    4     -0.74      0.00
    8   14    4     -2.05      0.00
    9   14    4      0.23      0.00
   10   14    4     -0.62      0.00
   11   14    4      2.87      0.00
  -20   15    4      3.08      0.00
  -19   15    4     -4.64      0.00
  -18   15    4      7.89      0.00
  -17   15    4     -7.68      0.00
  -16   15    4      0.05      0.00
  -15   15    4     -1.08      0.00
  -14   15    4      1.42      0.00
  -13   15    4     -2.48      0.00
  -12   15    4      1.11      0.00
  -11   15    4     -1.29      0.00
  -10   15    4     -1.57      0.00
   -9   15    4     -0.54      0.00
   -8   15    4      0.81      0.00
   -7   15    4      4.82      0.00
   -6   15    4     -2.64      0.00
   -5   15    4     -4.81      0.00
   -4   15    4      3.72      0.00
   -3   15    4      0.01      0.00
   -2   15    4     -1.29      0.00
   -1   15    4     -2.27      0.00
    0   15    4      1.42      0.00
    1   15    4      2.72      0.00
    2   15    4     -2.48      0.00
    3   15    4     -0.55      0.00
    4   15    4     -2.75      0.00
    5   15    4     -2.22      0.00
    6   15    4      3.39      0.00
    7   15    4      1.83      0.00
    8   15    4      3.56      0.00
    9   15    4     -5.14      0.00
   10   15    4     -1.05      0.00
  -20   16    4      2.89      0.00
  -19   16    4     -4.63      0.00
  -18   16    4      6.36      0.00
  -17   16    4      2.32      0.00
  -16   16    4     -3.47      0.00
  -15   16    4     -1.13      0.00
  -14   16    4      4.83      0.00
  -13   16    4     -1.82      0.00
  -12   16    4     -2.63      0.00
  -11   16    4      3.96      0.00
  -10   16    4     -1.90      0.00
   -9   16    4      1.99      0.00
   -8   16    4     -1.69      0.00
   -7   16    4      2.19      0.00
   -6   16    4      0.57      0.00
   -5   16    4     -3.97      0.00
   -4   16    4      3.21      0.00
   -3   16    4      2.42      0.00
   -2   16    4     -1.47      0.00
   -1   16    4      0.74      0.00
    0   16    4     -4.01      0.00
    1   16    4      1.97      0.00
    2   16    4     -0.28      0.00
    3   16    4      2.54      0.00
    4   16    4      2.75      0.00
    5   16    4     -3.06      0.00
    6   16    4      1.54      0.00
    7   16    4     -2.99      0.00
    8   16    4      2.22      0.00
    9   16    4     -1.27      0.00
  -20   17    4      1.07      0.00
  -19   17    4     -1.66      0.00
  -18   17    4     -1.46      0.00
  -17   17    4      4.71      0.00
  -16   17    4      0.20      0.00
  -15   17    4     -0.21      0.00
  -14   17    4     -2.67      0.00
  -13   17    4      2.88      0.00
  -12   17    4     -3.42      0.00
  -11   17    4     -1.41      0.00
  -10   17    4     -1.29      0.00
   -9   17    4      2.43      0.00
   -8   17    4      2.30      0.00
   -7   17    4     -1.21      0.00
   -6   17    4      0.36      0.00
   -5   17    4     -2.51      0.00
   -4   17    4     -0.77      0.00
   -3   17    4      2.04      0.00
   -2   17    4     -4.70      0.00
   -1   17    4      4.68      0.00
    0   17    4     -0.38      0.00
    1   17    4      1.09      0.00
    2   17    4     -0.09      0.00
    3   17    4     -4.33      0.00
    4   17    4      1.02      0.00
    5   17    4     -4.19      0.00
    6   17    4      3.13      0.00
    7   17    4      3.05      0.00
    8   17    4      0.20      0.00
  -19   18    4     -1.53      0.00
  -18   18    4     -2.05      0.00
  -17   18    4      5.02      0.00
  -16   18    4     -5.53      0.00
  -15   18    4      4.92      0.00
  -14   18    4     -3.83      0.00
  -13   18    4      2.85      0.00
  -12   18    4      1.75      0.00
  -11   18    4     -0.57      0.00
  -10   18    4     -4.93      0.00
   -9   18    4      1.90      0.00
   -8   18    4      3.41      0.00
   -7   18    4     -1.90      0.00
   -6   18    4     -0.71      0.00
   -5   18    4     -0.11      0.00
   -4   18    4      2.38      0.00
   -3   18    4      5.13      0.00
   -2   18    4     -4.13      0.00
   -1   18    4     -1.62      0.00
    0   18    4     -1.26      0.00
    1   18    4     -2.03      0.00
    2   18    4      4.77      0.00
    3   18    4      0.96      0.00
    4   18    4      3.30      0.00
    5   18    4     -3.75      0.00
    6   18    4      0.68      0.00
    7   18    4     -1.48      0.00
  -19   19    4      0.04      0.00
  -18   19    4     -6.32      0.00
  -17   19    4      9.05      0.00
  -16   19    4      2.20      0.00
  -15   19    4      0.99      0.00
  -14   19    4     -3.07      0.00
  -13   19    4     -1.98      0.00
  -12   19    4     -2.61      0.00
  -11   19    4      5.73      0.00
  -10   19    4     -4.89      0.00
   -9   19    4      1.08      0.00
   -8   19    4      3.34      0.00
   -7   19    4     -1.07      0.00
   -6   19    4      0.20      0.00
   -5   19    4     -4.15      0.00
   -4   19    4     -4.02      0.00
   -3   19    4      3.60      0.00
   -2   19    4      2.80      0.00
   -1   19    4     -0.50      0.00
    0   19    4      2.29      0.00
    1   19    4     -1.73      0.00
    2   19    4     -1.96      0.00
    3   19    4     -1.30      0.00
    4   19    4      1.00      0.00
    5   19    4     -6.12      0.00
    6   19    4      6.29      0.00
  -18   20    4     -5.79      0.00
  -17   20    4     -3.92      0.00
  -16   20    4      3.29      0.00
  -15   20    4     -3.20      0.00
  -14   20    4      5.33      0.00
  -13   20    4      5.85      0.00
  -12   20    4     -5.76      0.00
  -11   20    4      0.77      0.00
  -10   20    4     -2.35      0.00
   -9   20    4     -0.85      0.00
   -8   20    4      2.76      0.00
   -7   20    4     -0.61      0.00
   -6   20    4      0.33      0.00
   -5   20    4      5.23      0.00
   -4   20    4     -3.23      0.00
   -3   20    4     -0.26      0.00
   -2   20    4      1.11      0.00
   -1   20    4     -2.68      0.00
    0   20    4     -2.97      0.00
    1   20    4      1.97      0.00
    2   20    4      3.43      0.00
    3   20    4      1.74      0.00
    4   20    4      3.78      0.00
  -17   21    4      2.58      0.00
  -16   21    4      8.66      0.00
  -15   21    4    -10.92      0.00
  -14   21    4     -5.85      0.00
  -13   21    4      3.67      0.00
  -12   21    4      4.06      0.00
  -11   21    4     -1.34      0.00
  -10   21    4      1.98      0.00
   -9   21    4     -1.82      0.00
   -8   21    4     -1.90      0.00
   -7   21    4      3.91      0.00
   -6   21    4     -7.17      0.00
   -5   21    4      1.91      0.00
   -4   21    4     -1.19      0.00
   -3   21    4      1.62      0.00
   -2   21    4      2.76      0.00
   -1   21    4      3.14      0.00
    0   21    4     -1.94      0.00
    1   21    4     -5.62      0.00
    2   21    4      0.76      0.00
    3   21    4     -0.09      0.00
  -15   22    4      3.38      0.00
  -14   22    4     -2.75      0.00
  -13   22    4     -3.13      0.00
  -12   22    4      4.42      0.00
  -11   22    4     -4.12      0.00
  -10   22    4      0.37      0.00
   -9   22    4      4.59      0.00
   -8   22    4     -4.97      0.00
   -7   22    4      5.61      0.00
   -6   22    4     -1.16      0.00
   -5   22    4     -0.49      0.00
   -4   22    4     -0.92      0.00
   -3   22    4     -1.75      0.00
   -2   22    4     -0.02      0.00
   -1   22    4     -1.52      0.00
    0   22    4      2.96      0.00
    1   22    4     -0.83      0.00
  -14   23    4     -3.83      0.00
  -13   23    4     -2.36      0.00
  -12   23    4      3.40      0.00
  -11   23    4      4.00      0.00
  -10   23    4     -4.48      0.00
   -9   23    4      2.09      0.00
   -8   23    4     -2.61      0.00
   -7   23    4      0.36      0.00
   -6   23    4      0.17      0.00
   -5   23    4     -1.40      0.00
   -4   23    4      3.52      0.00
   -3   23    4     -0.86      0.00
   -2   23    4      4.58      0.00
   -1   23    4     -2.08      0.00
    0   23    4     -3.19      0.00
  -11   24    4      4.14      0.00
  -10   24    4      1.70      0.00
   -9   24    4      0.81      0.00
   -8   24    4     -0.27      0.00
   -7   24    4      0.78      0.00
   -6   24    4     -1.08      0.00
   -5   24    4     -4.31      0.00
   -4   24    4      1.80      0.00
   -3   24    4     -2.50      0.00
   -2   24    4      1.68      0.00
   -8   25    4     -1.10      0.00
   -7   25    4      3.30      0.00
    2  -25    5     -0.98      0.00
    3  -25    5     -0.50      0.00
    4  -25    5     -1.96      0.00
    5  -25    5      6.83      0.00
    6  -25    5     -3.16      0.00
    7  -25    5     -5.02      0.00
    8  -25    5     -2.19      0.00
    9  -25    5      3.96      0.00
   -1  -24    5      1.33      0.00
    0  -24    5     -3.78      0.00
    1  -24    5      3.08      0.00
    2  -24    5      0.41      0.00
    3  -24    5      3.98      0.00
    4  -24    5     -7.82      0.00
    5  -24    5      2.20      0.00
    6  -24    5      7.45      0.00
    7  -24    5     -2.47      0.00
    8  -24    5     -0.27      0.00
    9  -24    5      3.32      0.00
   10  -24    5     -1.77      0.00
   11  -24    5     -3.02      0.00
   -3  -23    5      4.51      0.00
   -2  -23    5      0.34      0.00
   -1  -23    5      5.78      0.00
    0  -23    5     -6.69      0.00
    1  -23    5     -1.89      0.00
    2  -23    5     -1.28      0.00
    3  -23    5      4.57      0.00
    4  -23    5     -0.44      0.00
    5  -23    5     -6.06      0.00
    6  -23    5      5.51      0.00
    7  -23    5     -4.35      0.00
    8  -23    5     -4.11      0.00
    9  -23    5      6.25      0.00
   10  -23    5      1.42      0.00
   11  -23    5     -0.73      0.00
   12  -23    5     -3.52      0.00
   13  -23    5      1.09      0.00
   -5  -22    5      4.77      0.00
   -4  -22    5     -6.63      0.00
   -3  -22    5      0.77      0.00
   -2  -22    5     -5.79      0.00
   -1  -22    5      6.06      0.00
    0  -22    5      0.94      0.00
    1  -22    5     -2.67      0.00
    2  -22    5      3.10      0.00
    3  -22    5      0.23      0.00
    4  -22    5      2.14      0.00
    5  -22    5     -5.96      0.00
    6  -22    5      4.18      0.00
    7  -22    5      3.60      0.00
    8  -22    5     -6.74      0.00
    9  -22    5      5.30      0.00
   10  -22    5     -1.76      0.00
   11  -22    5     -0.57      0.00
   12  -22    5     -4.06      0.00
   13  -22    5      3.04      0.00
   14  -22    5      2.13      0.00
   -6  -21    5     -3.11      0.00
   -5  -21    5      2.82      0.00
   -4  -21    5     -0.58      0.00
   -3  -21    5      6.69      0.00
   -2  -21    5     -3.82      0.00
   -1  -21    5      0.35      0.00
    0  -21    5      0.96      0.00
    1  -21    5     -7.07      0.00
    2  -21    5      0.35      0.00
    3  -21    5      2.17      0.00
    4  -21    5      4.39      0.00
    5  -21    5     -2.35      0.00
    6  -21    5     -1.40      0.00
    7  -21    5      2.20      0.00
    8  -21    5     -7.43      0.00
    9  -21    5      6.29      0.00
   10  -21    5      3.59      0.00
   11  -21    5      0.61      0.00
   12  -21    5     -6.56      0.00
   13  -21    5      2.25      0.00
   14  -21    5      5.26      0.00
   15  -21    5     -2.39      0.00
   -7  -20    5      2.66      0.00
   -6  -20    5      1.23      0.00
   -5  -20    5     -2.68      0.00
   -4  -20    5     -3.33      0.00
   -3  -20    5      3.72      0.00
   -2  -20    5     -2.96      0.00
   -1  -20    5      0.89      0.00
    0  -20    5      3.85      0.00
    1  -20    5     -0.54      0.00
    2  -20    5     -1.18      0.00
    3  -20    5     -1.52      0.00
    4  -20    5      0.31      0.00
    5  -20    5     -2.44      0.00
    6  -20    5      1.63      0.00
    7  -20    5      2.61      0.00
    8  -20    5     -2.25      0.00
    9  -20    5     -2.38      0.00
   10  -20    5      2.28      0.00
   11  -20    5     -0.38      0.00
   12  -20    5     -4.58      0.00
   13  -20    5      2.21      0.00
   14  -20    5      2.92      0.00
   15  -20    5     -2.77      0.00
   16  -20    5     -0.75      0.00
   -9  -19    5     -1.92      0.00
   -8  -19    5     -2.70      0.00
   -7  -19    5      0.93      0.00
   -6  -19    5      0.48      0.00
   -5  -19    5     -1.79      0.00
   -4  -19    5     -0.58      0.00
   -3  -19    5      5.85      0.00
   -2  -19    5      0.12      0.00
   -1  -19    5     -3.03      0.00
    0  -19    5     -0.37      0.00
    1  -19    5     -2.27      0.00
    2  -19    5      1.56      0.00
    3  -19    5      1.57      0.00
    4  -19    5      3.38      0.00
    5  -19    5      0.20      0.00
    6  -19    5      0.02      0.00
    7  -19    5     -5.34      0.00
    8  -19    5      1.17      0.00
    9  -19    5      0.78      0.00
   10  -19    5      4.31      0.00
   11  -19    5      2.09      0.00
   12  -19    5     -5.64      0.00
   13  -19    5     -1.25      0.00
   14  -19    5      9.58      0.00
   15  -19    5     -1.82      0.00
   16  -19    5     -6.05      0.00
   17  -19    5      0.44      0.00
  -10  -18    5      5.99      0.00
   -9  -18    5      1.13      0.00
   -8  -18    5     -4.36      0.00
   -7  -18    5      5.43      0.00
   -6  -18    5      0.68      0.00
   -5  -18    5     -3.27      0.00
   -4  -18    5     -2.45      0.00
   -3  -18    5     -2.14      0.00
   -2  -18    5      6.13      0.00
   -1  -18    5     -1.45      0.00
    0  -18    5      1.64      0.00
    1  -18    5     -0.99      0.00
    2  -18    5     -2.26      0.00
    3  -18    5     -1.66      0.00
    4  -18    5     -4.09      0.00
    5  -18    5      1.56      0.00
    6  -18    5      5.71      0.00
    7  -18    5      1.12      0.00
    8  -18    5     -3.98      0.00
    9  -18    5      0.70      0.00
   10  -18    5     -5.06      0.00
   11  -18    5      1.29      0.00
   12  -18    5      4.72      0.00
   13  -18    5     -7.64      0.00
   14  -18    5      3.30      0.00
   15  -18    5      5.89      0.00
   16  -18    5     -3.57      0.00
   17  -18    5     -4.31      0.00
  -11  -17    5     -7.77      0.00
  -10  -17    5      1.36      0.00
   -9  -17    5      5.27      0.00
   -8  -17    5     -5.22      0.00
   -7  -17    5      0.60      0.00
   -6  -17    5      1.17      0.00
   -5  -17    5     -3.53      0.00
   -4  -17    5      6.61      0.00
   -3  -17    5     -7.00      0.00
   -2  -17    5      3.36      0.00
   -1  -17    5      0.59      0.00
    0  -17    5     -2.44      0.00
    1  -17    5      3.86      0.00
    2  -17    5      0.28      0.00
    3  -17    5      4.12      0.00
    4  -17    5     -0.39      0.00
    5  -17    5     -2.91      0.00
    6  -17    5     -4.10      0.00
    7  -17    5      2.33      0.00
    8  -17    5     -4.58      0.00
    9  -17    5      8.63      0.00
   10  -17    5      1.85      0.00
   11  -17    5     -7.36      0.00
   12  -17    5      3.25      0.00
   13  -17    5      0.97      0.00
   14  -17    5     -1.81      0.00
   15  -17    5      3.00      0.00
   16  -17    5      0.16      0.00
   17  -17    5     -2.06      0.00
   18  -17    5     -6.07      0.00
  -12  -16    5     -1.94      0.00
  -11  -16    5      1.04      0.00
  -10  -16    5     -2.73      0.00
   -9  -16    5      0.84      0.00
   -8  -16    5      2.64      0.00
   -7  -16    5      1.77      0.00
   -6  -16    5      2.73      0.00
   -5  -16    5     -9.91      0.00
   -4  -16    5      6.01      0.00
   -3  -16    5     -0.70      0.00
   -2  -16    5     -1.27      0.00
   -1  -16    5      3.74      0.00
    0  -16    5     -4.28      0.00
    1  -16    5     -1.23      0.00
    2  -16    5     -2.00      0.00
    3  -16    5     -2.57      0.00
    4  -16    5      2.98      0.00
    5  -16    5      5.70      0.00
    6  -16    5      1.05      0.00
    7  -16    5      1.73      0.00
    8  -16    5     -5.96      0.00
    9  -16    5     -2.51      0.00
   10  -16    5      1.65      0.00
   11  -16    5      0.48      0.00
   12  -16    5     -1.08      0.00
   13  -16    5      0.53      0.00
   14  -16    5     -1.36      0.00
   15  -16    5      3.11      0.00
   16  -16    5     -3.98      0.00
   17  -16    5      6.99      0.00
   18  -16    5      5.48      0.00
  -13  -15    5      9.48      0.00
  -12  -15    5     -7.32      0.00
  -11  -15    5      0.69      0.00
  -10  -15    5      2.83      0.00
   -9  -15    5     -2.40      0.00
   -8  -15    5     -1.94      0.00
   -7  -15    5      0.68      0.00
   -6  -15    5      5.74      0.00
   -5  -15    5     -3.73      0.00
   -4  -15    5     -2.86      0.00
   -3  -15    5      0.46      0.00
   -2  -15    5     -2.44      0.00
   -1  -15    5      2.90      0.00
    0  -15    5      3.72      0.00
    1  -15    5      0.17      0.00
    2  -15    5      3.48      0.00
    3  -15    5     -1.19      0.00
    4  -15    5     -7.29      0.00
    5  -15    5     -0.21      0.00
    6  -15    5     -0.52      0.00
    7  -15    5     -0.25      0.00
    8  -15    5      2.12      0.00
    9  -15    5      5.08      0.00
   10  -15    5     -3.66      0.00
   11  -15    5      0.93      0.00
   12  -15    5      1.08      0.00
   13  -15    5     -0.15      0.00
   14  -15    5     -3.36      0.00
   15  -15    5      5.82      0.00
   16  -15    5     -5.74      0.00
   17  -15    5     -5.56      0.00
   18  -15    5      2.50      0.00
  -13  -14    5      1.71      0.00
  -12  -14    5     -0.41      0.00
  -11  -14    5     -1.27      0.00
  -10  -14    5     -0.35      0.00
   -9  -14    5      3.16      0.00
   -8  -14    5     -1.04      0.00
   -7  -14    5     -1.12      0.00
   -6  -14    5     -0.52      0.00
   -5  -14    5      3.55      0.00
   -4  -14    5      2.09      0.00
   -3  -14    5      2.13      0.00
   -2  -14    5     -2.80      0.00
   -1  -14    5     -2.63      0.00
    0  -14    5     -1.30      0.00
    1  -14    5     -5.85      0.00
    2  -14    5     -1.21      0.00
    3  -14    5     10.42      0.00
    4  -14    5     -1.58      0.00
    5  -14    5      5.04      0.00
    6  -14    5      2.60      0.00
    7  -14    5     -4.84      0.00
    8  -14    5     -4.90      0.00
    9  -14    5      2.34      0.00
   10  -14    5     -5.46      0.00
   11  -14    5      1.91      0.00
   12  -14    5      2.99      0.00
   13  -14    5     -0.29      0.00
   14  -14    5     -2.71      0.00
   15  -14    5      1.64      0.00
   16  -14    5      1.02      0.00
   17  -14    5      5.08      0.00
   18  -14    5      2.99      0.00
  -14  -13    5      8.12      0.00
  -13  -13    5     -2.89      0.00
  -12  -13    5     -2.97      0.00
  -11  -13    5      1.40      0.00
  -10  -13    5     -1.82      0.00
   -9  -13    5      1.58      0.00
   -8  -13    5      1.43      0.00
   -7  -13    5     -0.58      0.00
   -6  -13    5     -1.63      0.00
   -5  -13    5     -3.52      0.00
   -4  -13    5     -3.70      0.00
   -3  -13    5      3.30      0.00
   -2  -13    5     -0.96      0.00
   -1  -13    5      4.59      0.00
    0  -13    5      7.10      0.00
    1  -13    5     -0.56      0.00
    2  -13    5     -8.17      0.00
    3  -13    5      2.27      0.00
    4  -13    5     -7.31      0.00
    5  -13    5     -3.66      0.00
    6  -13    5      6.69      0.00
    7  -13    5      0.81      0.00
    8  -13    5      2.00      0.00
    9  -13    5      7.90      0.00
   10  -13    5     -4.65      0.00
   11  -13    5     -1.06      0.00
   12  -13    5      1.04      0.00
   13  -13    5     -2.61      0.00
   14  -13    5      2.33      0.00
   15  -13    5      1.27      0.00
   16  -13    5     -8.40      0.00
   17  -13    5     -3.29      0.00
   18  -13    5      7.04      0.00
   19  -13    5     -4.11      0.00
  -14  -12    5      0.53      0.00
  -13  -12    5      1.26      0.00
  -12  -12    5      0.53      0.00
  -11  -12    5     -0.52      0.00
  -10  -12    5     -0.96      0.00
   -9  -12    5     -1.46      0.00
   -8  -12    5      4.89      0.00
   -7  -12    5     -3.32      0.00
   -6  -12    5      1.77      0.00
   -5  -12    5      6.85      0.00
   -4  -12    5     -1.75      0.00
   -3  -12    5      3.13      0.00
   -2  -12    5     -3.58      0.00
   -1  -12    5     -6.61      0.00
    0  -12    5     -2.36      0.00
    1  -12    5      1.04      0.00
    2  -12    5     -0.85      0.00
    3  -12    5      8.52      0.00
    4  -12    5      8.03      0.00
    5  -12    5     -5.45      0.00
    6  -12    5     -3.74      0.00
    7  -12    5     -1.81      0.00
    8  -12    5     -7.92      0.00
    9  -12    5      1.05      0.00
   10  -12    5      2.10      0.00
   11  -12    5      2.61      0.00
   12  -12    5      1.45      0.00
   13  -12    5     -4.00      0.00
   14  -12    5      0.43      0.00
   15  -12    5      2.24      0.00
   16  -12    5      4.07      0.00
   17  -12    5     -1.39      0.00
   18  -12    5      5.54      0.00
   19  -12    5     -5.53      0.00
  -14  -11    5      1.45      0.00
  -13  -11    5     -4.51      0.00
  -12  -11    5     -0.18      0.00
  -11  -11    5      0.49      0.00
  -10  -11    5      2.37      0.00
   -9  -11    5     -3.77      0.00
   -8  -11    5      2.94      0.00
   -7  -11    5     -0.76      0.00
   -6  -11    5     -7.84      0.00
   -5  -11    5      0.09      0.00
   -4  -11    5     -3.79      0.00
   -3  -11    5      0.44      0.00
   -2  -11    5      8.47      0.00
   -1  -11    5      8.01      0.00
    0  -11    5     -2.74      0.00
    1  -11    5      1.14      0.00
    2  -11    5     -6.69      0.00
    3  -11    5     -9.61      0.00
    4  -11    5      1.84      0.00
    5  -11    5      5.80      0.00
    6  -11    5     -0.84      0.00
    7  -11    5     10.63      0.00
    8  -11    5      1.61      0.00
    9  -11    5     -5.10      0.00
   10  -11    5      1.23      0.00
   11  -11    5     -1.49      0.00
   12  -11    5      1.26      0.00
   13  -11    5     -3.78      0.00
   14  -11    5      3.39      0.00
   15  -11    5     -2.80      0.00
   16  -11    5     -3.75      0.00
   17  -11    5     -2.96      0.00
   18  -11    5      6.23      0.00
   19  -11    5     -5.69      0.00
  -14  -10    5      1.95      0.00
  -13  -10    5      1.83      0.00
  -12  -10    5     -0.73      0.00
  -11  -10    5     -2.94      0.00
  -10  -10    5      2.00      0.00
   -9  -10    5      3.97      0.00
   -8  -10    5     -1.68      0.00
   -7  -10    5      1.94      0.00
   -6  -10    5      1.06      0.00
   -5  -10    5      5.19      0.00
   -4  -10    5      1.62      0.00
   -3  -10    5     -8.56      0.00
   -2  -10    5     -5.22      0.00
   -1  -10    5      5.89      0.00
    0  -10    5    -10.03      0.00
    1  -10    5      2.52      0.00
    2  -10    5     11.91      0.00
    3  -10    5      3.52      0.00
    4  -10    5     -2.05      0.00
    5  -10    5     -6.04      0.00
    6  -10    5     -9.55      0.00
    7  -10    5     -1.65      0.00
    8  -10    5      2.78      0.00
    9  -10    5     -1.65      0.00
   10  -10    5      8.85      0.00
   11  -10    5     -4.68      0.00
   12  -10    5      4.50      0.00
   13  -10    5     -3.82      0.00
   14  -10    5     -3.14      0.00
   15  -10    5      5.01      0.00
   16  -10    5      4.63      0.00
   17  -10    5     -0.68      0.00
   18  -10    5      4.32      0.00
   19  -10    5     -2.78      0.00
  -15   -9    5      3.81      0.00
  -14   -9    5     -4.51      0.00
  -13   -9    5      0.91      0.00
  -12   -9    5      2.22      0.00
  -11   -9    5     -1.08      0.00
  -10   -9    5     -5.95      0.00
   -9   -9    5      4.31      0.00
   -8   -9    5      2.51      0.00
   -7   -9    5     -4.92      0.00
   -6   -9    5     -5.21      0.00
   -5   -9    5     -2.97      0.00
   -4   -9    5      6.78      0.00
   -3   -9    5     -1.67      0.00
   -2   -9    5      2.02      0.00
   -1   -9    5     15.44      0.00
    0   -9    5     -4.47      0.00
    1   -9    5    -11.92      0.00
    2   -9    5     -4.17      0.00
    3   -9    5     -1.14      0.00
    4   -9    5      9.49      0.00
    5   -9    5      1.35      0.00
    6   -9    5      6.56      0.00
    7   -9    5      1.85      0.00
    8   -9    5     -4.77      0.00
    9   -9    5     -6.39      0.00
   10   -9    5      7.92      0.00
   11   -9    5     -6.50      0.00
   12   -9    5      1.78      0.00
   13   -9    5      3.91      0.00
   14   -9    5     -3.60      0.00
   15   -9    5     -5.79      0.00
   16   -9    5     -1.11      0.00
   17   -9    5      1.36      0.00
   18   -9    5      0.60      0.00
   19   -9    5     -0.11      0.00
  -15   -8    5      3.16      0.00
  -14   -8    5     -3.43      0.00
  -13   -8    5     -1.36      0.00
  -12   -8    5      1.45      0.00
  -11   -8    5      4.58      0.00
  -10   -8    5     -3.14      0.00
   -9   -8    5     -0.28      0.00
   -8   -8    5      5.49      0.00
   -7   -8    5     -0.45      0.00
   -6   -8    5      4.49      0.00
   -5   -8    5     -5.60      0.00
   -4   -8    5      5.38      0.00
   -3   -8    5     -9.80      0.00
   -2   -8    5     -9.35      0.00
   -1   -8    5      6.98      0.00
    0   -8    5      4.90      0.00
    1   -8    5      4.27      0.00
    2   -8    5      3.73      0.00
    3   -8    5     -4.08      0.00
    4   -8    5     -0.22      0.00
    5   -8    5    -13.78      0.00
    6   -8    5     -5.19      0.00
    7   -8    5      9.86      0.00
    8   -8    5      1.84      0.00
    9   -8    5      0.66      0.00
   10   -8    5      4.32      0.00
   11   -8    5     -3.26      0.00
   12   -8    5      0.85      0.00
   13   -8    5     -2.49      0.00
   14   -8    5      0.93      0.00
   15   -8    5      4.46      0.00
   16   -8    5     -1.60      0.00
   17   -8    5      3.11      0.00
   18   -8    5      3.08      0.00
   19   -8    5      0.74      0.00
  -15   -7    5      2.75      0.00
  -14   -7    5      1.48      0.00
  -13   -7    5     -2.08      0.00
  -12   -7    5     -2.25      0.00
  -11   -7    5      2.50      0.00
  -10   -7    5     -3.16      0.00
   -9   -7    5     -0.75      0.00
   -8   -7    5      3.87      0.00
   -7   -7    5     -7.03      0.00
   -6   -7    5      4.96      0.00
   -5   -7    5     -5.38      0.00
   -4   -7    5      6.58      0.00
   -3   -7    5      3.57      0.00
   -2   -7    5     -3.05      0.00
   -1   -7    5      0.46      0.00
    0   -7    5     -1.51      0.00
    1   -7    5     -7.82      0.00
    2   -7    5      1.24      0.00
    3   -7    5      0.92      0.00
    4   -7    5     13.97      0.00
    5   -7    5      4.53      0.00
    6   -7    5    -10.35      0.00
    7   -7    5      0.15      0.00
    8   -7    5     -2.71      0.00
    9   -7    5     -2.40      0.00
   10   -7    5      2.51      0.00
   11   -7    5     -3.26      0.00
   12   -7    5      6.50      0.00
   13   -7    5      1.57      0.00
   14   -7    5     -9.59      0.00
   15   -7    5      3.32      0.00
   16   -7    5     -3.41      0.00
   17   -7    5     -3.16      0.00
   18   -7    5      2.60      0.00
   19   -7    5      2.66      0.00
  -16   -6    5     -0.02      0.00
  -15   -6    5     -5.93      0.00
  -14   -6    5     -0.12      0.00
  -13   -6    5      1.06      0.00
  -12   -6    5     -0.73      0.00
  -11   -6    5      4.05      0.00
  -10   -6    5     -2.34      0.00
   -9   -6    5     -0.08      0.00
   -8   -6    5      5.54      0.00
   -7   -6    5     -5.45      0.00
   -6   -6    5      4.87      0.00
   -5   -6    5      0.06      0.00
   -4   -6    5     -5.84      0.00
   -3   -6    5     -4.31      0.00
   -2   -6    5      2.20      0.00
   -1   -6    5     -3.16      0.00
    0   -6    5     19.48      0.00
    1   -6    5     -3.68      0.00
    2   -6    5     -3.03      0.00
    3   -6    5     -8.47      0.00
    4   -6    5     -3.93      0.00
    5   -6    5      2.45      0.00
    6   -6    5     -2.77      0.00
    7   -6    5      2.03      0.00
    8   -6    5     11.44      0.00
    9   -6    5     -1.11      0.00
   10   -6    5     -2.64      0.00
   11   -6    5     -5.40      0.00
   12   -6    5      0.32      0.00
   13   -6    5      6.57      0.00
   14   -6    5     -5.97      0.00
   15   -6    5      4.89      0.00
   16   -6    5      2.54      0.00
   17   -6    5     -2.55      0.00
   18   -6    5      2.46      0.00
   19   -6    5      7.29      0.00
  -17   -5    5     -4.27      0.00
  -16   -5    5      6.58      0.00
  -15   -5    5      3.87      0.00
  -14   -5    5     -1.56      0.00
  -13   -5    5      0.19      0.00
  -12   -5    5     -2.24      0.00
  -11   -5    5      2.43      0.00
  -10   -5    5     -4.91      0.00
   -9   -5    5     -0.10      0.00
   -8   -5    5      5.32      0.00
   -7   -5    5     -4.78      0.00
   -6   -5    5     -1.03      0.00
   -5   -5    5      7.42      0.00
   -4   -5    5      5.88      0.00
   -3   -5    5     -9.43      0.00
   -2   -5    5      3.07      0.00
   -1   -5    5    -19.85      0.00
    0   -5    5     10.05      0.00
    1   -5    5      5.17      0.00
    2   -5    5     -5.13      0.00
    3   -5    5     11.29      0.00
    4   -5    5      0.02      0.00
    5   -5    5      3.07      0.00
    6   -5    5     -3.01      0.00
    7   -5    5    -12.86      0.00
    8   -5    5      1.48      0.00
    9   -5    5      4.66      0.00
   10   -5    5      1.16      0.00
   11   -5    5     -2.00      0.00
   12   -5    5      0.81      0.00
   13   -5    5      3.94      0.00
   14   -5    5     -5.28      0.00
   15   -5    5     -0.08      0.00
   16   -5    5      0.11      0.00
   17   -5    5     -3.12      0.00
   18   -5    5     -6.77      0.00
   19   -5    5      8.91      0.00
  -19   -4    5      0.85      0.00
  -18   -4    5      9.25      0.00
  -17   -4    5     -5.28      0.00
  -16   -4    5     -9.16      0.00
  -15   -4    5     -0.22      0.00
  -14   -4    5     -1.22      0.00
  -13   -4    5      3.14      0.00
  -12   -4    5     -3.31      0.00
  -11   -4    5      8.01      0.00
  -10   -4    5     -3.07      0.00
   -9   -4    5     -4.62      0.00
   -8   -4    5      3.81      0.00
   -7   -4    5      0.38      0.00
   -6   -4    5     -2.51      0.00
   -5   -4    5     -4.11      0.00
   -4   -4    5      5.22      0.00
   -3   -4    5      1.07      0.00
   -2   -4    5      3.37      0.00
   -1   -4    5     -0.95      0.00
    0   -4    5      5.27      0.00
    1   -4    5      1.66      0.00
    2   -4    5    -17.79      0.00
    3   -4    5      8.37      0.00
    4   -4    5    -11.21      0.00
    5   -4    5      4.68      0.00
    6   -4    5      8.87      0.00
    7   -4    5      1.64      0.00
    8   -4    5      2.82      0.00
    9   -4    5     -2.35      0.00
   10   -4    5     -1.76      0.00
   11   -4    5     -4.13      0.00
   12   -4    5     -2.10      0.00
   13   -4    5      3.41      0.00
   14   -4    5     -1.17      0.00
   15   -4    5      3.80      0.00
   16   -4    5      1.92      0.00
   17   -4    5      4.79      0.00
   18   -4    5     -7.10      0.00
   19   -4    5      3.89      0.00
  -19   -3    5     -7.51      0.00
  -18   -3    5      3.10      0.00
  -17   -3    5      4.54      0.00
  -16   -3    5      3.19      0.00
  -15   -3    5      1.09      0.00
  -14   -3    5     -1.76      0.00
  -13   -3    5      4.25      0.00
  -12   -3    5    -10.03      0.00
  -11   -3    5      3.51      0.00
  -10   -3    5      5.19      0.00
   -9   -3    5     -2.30      0.00
   -8   -3    5     -1.73      0.00
   -7   -3    5     -1.30      0.00
   -6   -3    5      6.37      0.00
   -5   -3    5      4.60      0.00
   -4   -3    5    -14.82      0.00
   -3   -3    5     11.78      0.00
   -2   -3    5    -12.46      0.00
   -1   -3    5     -8.81      0.00
    0   -3    5     20.36      0.00
    1   -3    5     -3.42      0.00
    2   -3    5     -4.76      0.00
    3   -3    5     15.84      0.00
    4   -3    5    -12.30      0.00
    5   -3    5     -1.26      0.00
    6   -3    5      2.85      0.00
    7   -3    5    -10.98      0.00
    8   -3    5      4.88      0.00
    9   -3    5      3.47      0.00
   10   -3    5      1.43      0.00
   11   -3    5      2.71      0.00
   12   -3    5     -3.25      0.00
   13   -3    5      0.07      0.00
   14   -3    5     -3.93      0.00
   15   -3    5      1.08      0.00
   16   -3    5      0.42      0.00
   17   -3    5      0.78      0.00
   18   -3    5    -10.77      0.00
   19   -3    5     11.50      0.00
  -20   -2    5      5.34      0.00
  -19   -2    5      7.10      0.00
  -18   -2    5      2.19      0.00
  -17   -2    5    -10.72      0.00
  -16   -2    5     -2.83      0.00
  -15   -2    5     -2.28      0.00
  -14   -2    5      1.60      0.00
  -13   -2    5      7.73      0.00
  -12   -2    5     -4.85      0.00
  -11   -2    5     -4.47      0.00
  -10   -2    5      2.96      0.00
   -9   -2    5      2.07      0.00
   -8   -2    5     -0.07      0.00
   -7   -2    5     -6.97      0.00
   -6   -2    5     -3.59      0.00
   -5   -2    5     20.25      0.00
   -4   -2    5    -24.88      0.00
   -3   -2    5     16.26      0.00
   -2   -2    5      7.86      0.00
   -1   -2    5    -13.83      0.00
    0   -2    5     13.01      0.00
    1   -2    5    -13.22      0.00
    2   -2    5     -4.05      0.00
    3   -2    5      7.96      0.00
    4   -2    5     -8.63      0.00
    5   -2    5     -0.33      0.00
    6   -2    5     17.05      0.00
    7   -2    5     -2.39      0.00
    8   -2    5     -3.01      0.00
    9   -2    5     -0.63      0.00
   10   -2    5     -4.63      0.00
   11   -2    5      1.79      0.00
   12   -2    5      0.48      0.00
   13   -2    5     -0.41      0.00
   14   -2    5     -1.72      0.00
   15   -2    5     -0.01      0.00
   16   -2    5      6.94      0.00
   17   -2    5      7.60      0.00
   18   -2    5    -17.99      0.00
   19   -2    5      1.64      0.00
  -20   -1    5    -10.13      0.00
  -19   -1    5      4.59      0.00
  -18   -1    5      9.23      0.00
  -17   -1    5      1.76      0.00
  -16   -1    5      1.60      0.00
  -15   -1    5     -5.17      0.00
  -14   -1    5     -0.41      0.00
  -13   -1    5      3.75      0.00
  -12   -1    5     -1.46      0.00
  -11   -1    5     -2.51      0.00
  -10   -1    5      4.35      0.00
   -9   -1    5      2.47      0.00
   -8   -1    5     -0.13      0.00
   -7   -1    5      0.16      0.00
   -6   -1    5     -8.20      0.00
   -5   -1    5     20.82      0.00
   -4   -1    5    -22.55      0.00
   -3   -1    5     -2.23      0.00
   -2   -1    5     -1.15      0.00
   -1   -1    5     19.40      0.00
    0   -1    5     -1.78      0.00
    1   -1    5     -3.32      0.00
    2   -1    5      1.00      0.00
    3   -1    5      1.46      0.00
    4   -1    5     -7.51      0.00
    5   -1    5     -6.24      0.00
    6   -1    5      2.30      0.00
    7   -1    5      2.42      0.00
    8   -1    5     -1.01      0.00
    9   -1    5      5.06      0.00
   10   -1    5      1.19      0.00
   11   -1    5     -2.48      0.00
   12   -1    5      1.41      0.00
   13   -1    5     -0.82      0.00
   14   -1    5     -1.96      0.00
   15   -1    5     -3.69      0.00
   16   -1    5      0.36      0.00
   17   -1    5     10.25      0.00
   18   -1    5     -2.98      0.00
  -20    0    5     -5.59      0.00
  -19    0    5      5.22      0.00
  -18    0    5     -4.24      0.00
  -17    0    5     -2.04      0.00
  -16    0    5      0.52      0.00
  -15    0    5      0.15      0.00
  -14    0    5      1.65      0.00
  -13    0    5      3.17      0.00
  -12    0    5     -4.06      0.00
  -11    0    5     -9.15      0.00
  -10    0    5      3.03      0.00
   -9    0    5      7.48      0.00
   -8    0    5     -5.43      0.00
   -7    0    5      2.37      0.00
   -6    0    5     -5.41      0.00
   -5    0    5     13.57      0.00
   -4    0    5    -13.40      0.00
   -3    0    5      6.60      0.00
   -2    0    5    -20.68      0.00
   -1    0    5     25.20      0.00
    0    0    5    -10.77      0.00
    1    0    5      1.23      0.00
    2    0    5      6.60      0.00
    3    0    5     -3.32      0.00
    4    0    5     -3.38      0.00
    5    0    5      3.19      0.00
    6    0    5      3.37      0.00
    7    0    5      2.94      0.00
    8    0    5     -6.49      0.00
    9    0    5     -2.25      0.00
   10    0    5      3.85      0.00
   11    0    5     -0.73      0.00
   12    0    5     -0.03      0.00
   13    0    5     -0.25      0.00
   14    0    5     -0.20      0.00
   15    0    5      0.13      0.00
   16    0    5     -1.46      0.00
   17    0    5     -1.15      0.00
   18    0    5      1.63      0.00
  -21    1    5     -2.77      0.00
  -20    1    5     -6.79      0.00
  -19    1    5      9.67      0.00
  -18    1    5      0.86      0.00
  -17    1    5      2.04      0.00
  -16    1    5     -6.87      0.00
  -15    1    5     -2.80      0.00
  -14    1    5      4.25      0.00
  -13    1    5      3.80      0.00
  -12    1    5      3.47      0.00
  -11    1    5     -6.04      0.00
  -10    1    5     -0.67      0.00
   -9    1    5     10.25      0.00
   -8    1    5     -9.87      0.00
   -7    1    5      2.18      0.00
   -6    1    5      1.75      0.00
   -5    1    5      9.31      0.00
   -4    1    5    -11.68      0.00
   -3    1    5     -7.95      0.00
   -2    1    5     10.61      0.00
   -1    1    5      7.24      0.00
    0    1    5     -2.36      0.00
    1    1    5    -11.60      0.00
    2    1    5     13.40      0.00
    3    1    5     -6.97      0.00
    4    1    5     -7.06      0.00
    5    1    5     -1.92      0.00
    6    1    5      1.72      0.00
    7    1    5      5.64      0.00
    8    1    5     -0.08      0.00
    9    1    5     -1.07      0.00
   10    1    5      0.54      0.00
   11    1    5     -0.66      0.00
   12    1    5      1.61      0.00
   13    1    5     -2.48      0.00
   14    1    5      0.77      0.00
   15    1    5      1.80      0.00
   16    1    5      2.44      0.00
   17    1    5      3.34      0.00
   18    1    5     -1.74      0.00
  -21    2    5     -1.25      0.00
  -20    2    5     -5.41      0.00
  -19    2    5      2.62      0.00
  -18    2    5     -4.82      0.00
  -17    2    5     10.35      0.00
  -16    2    5      0.56      0.00
  -15    2    5     -7.48      0.00
  -14    2    5      3.85      0.00
  -13    2    5     -3.37      0.00
  -12    2    5     -0.43      0.00
  -11    2    5     -4.92      0.00
  -10    2    5     -0.97      0.00
   -9    2    5     12.06      0.00
   -8    2    5     -4.42      0.00
   -7    2    5     -1.86      0.00
   -6    2    5     -0.84      0.00
   -5    2    5      2.18      0.00
   -4    2    5     16.52      0.00
   -3    2    5    -45.39      0.00
   -2    2    5     27.67      0.00
   -1    2    5    -10.85      0.00
    0    2    5     20.18      0.00
    1    2    5    -13.95      0.00
    2    2    5      9.80      0.00
    3    2    5      3.18      0.00
    4    2    5     -4.06      0.00
    5    2    5     -1.42      0.00
    6    2    5      0.09      0.00
    7    2    5      0.87      0.00
    8    2    5     -2.87      0.00
    9    2    5      1.21      0.00
   10    2    5      2.89      0.00
   11    2    5     -4.08      0.00
   12    2    5      3.75      0.00
   13    2    5     -4.68      0.00
   14    2    5     -0.28      0.00
   15    2    5     -1.88      0.00
   16    2    5     -6.05      0.00
   17    2    5      8.17      0.00
  -21    3    5      0.87      0.00
  -20    3    5     -1.73      0.00
  -19    3    5      8.73      0.00
  -18    3    5     -9.87      0.00
  -17    3    5     -3.62      0.00
  -16    3    5      3.42      0.00
  -15    3    5     -2.20      0.00
  -14    3    5      6.29      0.00
  -13    3    5     -0.70      0.00
  -12    3    5      0.30      0.00
  -11    3    5     -3.28      0.00
  -10    3    5      1.70      0.00
   -9    3    5     -1.85      0.00
   -8    3    5     -3.01      0.00
   -7    3    5      5.68      0.00
   -6    3    5      2.40      0.00
   -5    3    5    -15.09      0.00
   -4    3    5     34.52      0.00
   -3    3    5    -35.53      0.00
   -2    3    5     26.18      0.00
   -1    3    5    -19.68      0.00
    0    3    5      5.63      0.00
    1    3    5     -0.31      0.00
    2    3    5     -5.68      0.00
    3    3    5      4.01      0.00
    4    3    5     -3.19      0.00
    5    3    5     -1.15      0.00
    6    3    5      2.19      0.00
    7    3    5      3.73      0.00
    8    3    5     -1.79      0.00
    9    3    5     -1.53      0.00
   10    3    5      3.60      0.00
   11    3    5     -4.01      0.00
   12    3    5      4.12      0.00
   13    3    5     -2.81      0.00
   14    3    5      4.89      0.00
   15    3    5      3.92      0.00
   16    3    5     -6.67      0.00
   17    3    5      4.84      0.00
  -21    4    5     -0.43      0.00
  -20    4    5     -7.25      0.00
  -19    4    5      5.49      0.00
  -18    4    5     13.19      0.00
  -17    4    5     -2.51      0.00
  -16    4    5     -4.53      0.00
  -15    4    5     -0.67      0.00
  -14    4    5      0.81      0.00
  -13    4    5     -1.27      0.00
  -12    4    5     -1.53      0.00
  -11    4    5     -6.21      0.00
  -10    4    5     14.05      0.00
   -9    4    5      1.68      0.00
   -8    4    5     -7.99      0.00
   -7    4    5      2.97      0.00
   -6    4    5      6.76      0.00
   -5    4    5    -18.93      0.00
   -4    4    5     18.88      0.00
   -3    4    5    -23.09      0.00
   -2    4    5     14.33      0.00
   -1    4    5      5.83      0.00
    0    4    5     -9.74      0.00
    1    4    5     11.10      0.00
    2    4    5     -3.32      0.00
    3    4    5      3.04      0.00
    4    4    5     -0.41      0.00
    5    4    5     -3.14      0.00
    6    4    5     -1.65      0.00
    7    4    5     -0.01      0.00
    8    4    5      1.79      0.00
    9    4    5      0.42      0.00
   10    4    5      0.62      0.00
   11    4    5     -3.10      0.00
   12    4    5      1.91      0.00
   13    4    5     -4.60      0.00
   14    4    5     -0.66      0.00
   15    4    5     -1.48      0.00
   16    4    5     -2.98      0.00
  -21    5    5      0.60      0.00
  -20    5    5      1.61      0.00
  -19    5    5    -17.62      0.00
  -18    5    5      6.55      0.00
  -17    5    5      4.32      0.00
  -16    5    5     -3.67      0.00
  -15    5    5      4.38      0.00
  -14    5    5     -0.87      0.00
  -13    5    5     -0.81      0.00
  -12    5    5     -0.90      0.00
  -11    5    5     -9.49      0.00
  -10    5    5      5.81      0.00
   -9    5    5      0.63      0.00
   -8    5    5     -4.12      0.00
   -7    5    5      1.16      0.00
   -6    5    5      8.99      0.00
   -5    5    5     -8.49      0.00
   -4    5    5     11.45      0.00
   -3    5    5     -8.80      0.00
   -2    5    5     -2.05      0.00
   -1    5    5     10.06      0.00
    0    5    5    -13.74      0.00
    1    5    5      4.14      0.00
    2    5    5     -0.93      0.00
    3    5    5     -1.16      0.00
    4    5    5     -0.37      0.00
    5    5    5      1.49      0.00
    6    5    5      3.47      0.00
    7    5    5     -4.56      0.00
    8    5    5      1.46      0.00
    9    5    5      3.70      0.00
   10    5    5     -0.12      0.00
   11    5    5     -1.47      0.00
   12    5    5     -1.13      0.00
   13    5    5      1.05      0.00
   14    5    5      7.34      0.00
   15    5    5     -1.29      0.00
  -21    6    5     -8.50      0.00
  -20    6    5     10.14      0.00
  -19    6    5     -2.16      0.00
  -18    6    5      1.16      0.00
  -17    6    5      4.59      0.00
  -16    6    5     -3.71      0.00
  -15    6    5      2.44      0.00
  -14    6    5     -0.64      0.00
  -13    6    5      2.27      0.00
  -12    6    5     -1.89      0.00
  -11    6    5     -2.29      0.00
  -10    6    5      9.88      0.00
   -9    6    5     -0.27      0.00
   -8    6    5     -3.72      0.00
   -7    6    5     -2.50      0.00
   -6    6    5     -0.25      0.00
   -5    6    5     -0.09      0.00
   -4    6    5     -0.97      0.00
   -3    6    5     -0.88      0.00
   -2    6    5     -4.09      0.00
   -1    6    5     11.94      0.00
    0    6    5     -5.65      0.00
    1    6    5     -0.31      0.00
    2    6    5      3.87      0.00
    3    6    5      3.67      0.00
    4    6    5     -6.02      0.00
    5    6    5     -4.72      0.00
    6    6    5      7.96      0.00
    7    6    5     -4.67      0.00
    8    6    5     -2.93      0.00
    9    6    5      4.28      0.00
   10    6    5     -0.70      0.00
   11    6    5      2.87      0.00
   12    6    5     -2.09      0.00
   13    6    5     -6.73      0.00
   14    6    5      0.92      0.00
  -21    7    5     -2.39      0.00
  -20    7    5     -7.94      0.00
  -19    7    5     -2.35      0.00
  -18    7    5     -3.14      0.00
  -17    7    5      4.49      0.00
  -16    7    5      2.01      0.00
  -15    7    5      1.60      0.00
  -14    7    5     -5.22      0.00
  -13    7    5      0.59      0.00
  -12    7    5     -3.65      0.00
  -11    7    5     -5.47      0.00
  -10    7    5      5.31      0.00
   -9    7    5      0.78      0.00
   -8    7    5     -1.02      0.00
   -7    7    5      3.17      0.00
   -6    7    5     -2.51      0.00
   -5    7    5      7.94      0.00
   -4    7    5     -8.47      0.00
   -3    7    5      9.64      0.00
   -2    7    5    -10.43      0.00
   -1    7    5      5.96      0.00
    0    7    5     -0.44      0.00
    1    7    5     -4.43      0.00
    2    7    5     -1.40      0.00
    3    7    5      6.28      0.00
    4    7    5      0.13      0.00
    5    7    5     -8.49      0.00
    6    7    5      5.07      0.00
    7    7    5      4.75      0.00
    8    7    5     -4.76      0.00
    9    7    5      3.54      0.00
   10    7    5     -2.75      0.00
   11    7    5     -2.17      0.00
   12    7    5      3.51      0.00
   13    7    5      2.05      0.00
   14    7    5     -1.96      0.00
  -21    8    5      7.79      0.00
  -20    8    5      1.54      0.00
  -19    8    5     -0.66      0.00
  -18    8    5     -3.89      0.00
  -17    8    5      1.64      0.00
  -16    8    5     -0.13      0.00
  -15    8    5      5.10      0.00
  -14    8    5      0.76      0.00
  -13    8    5      0.30      0.00
  -12    8    5     -0.74      0.00
  -11    8    5      0.45      0.00
  -10    8    5      4.05      0.00
   -9    8    5     -4.15      0.00
   -8    8    5     -0.57      0.00
   -7    8    5     -3.34      0.00
   -6    8    5     -1.59      0.00
   -5    8    5      8.41      0.00
   -4    8    5    -12.99      0.00
   -3    8    5     10.70      0.00
   -2    8    5     -5.61      0.00
   -1    8    5      1.60      0.00
    0    8    5      0.93      0.00
    1    8    5     -1.48      0.00
    2    8    5      1.94      0.00
    3    8    5      0.39      0.00
    4    8    5      3.06      0.00
    5    8    5     -2.76      0.00
    6    8    5     -7.44      0.00
    7    8    5      5.75      0.00
    8    8    5     -1.65      0.00
    9    8    5      3.97      0.00
   10    8    5      3.14      0.00
   11    8    5     -4.53      0.00
   12    8    5     -1.48      0.00
   13    8    5      1.01      0.00
   14    8    5     -2.66      0.00
  -21    9    5     -1.92      0.00
  -20    9    5      1.94      0.00
  -19    9    5     -0.24      0.00
  -18    9    5     -5.75      0.00
  -17    9    5      5.49      0.00
  -16    9    5     -2.64      0.00
  -15    9    5      0.42      0.00
  -14    9    5     -0.99      0.00
  -13    9    5     -3.47      0.00
  -12    9    5     -1.82      0.00
  -11    9    5      0.20      0.00
  -10    9    5      8.73      0.00
   -9    9    5     -5.42      0.00
   -8    9    5      1.78      0.00
   -7    9    5     -0.66      0.00
   -6    9    5      1.97      0.00
   -5    9    5      1.82      0.00
   -4    9    5     -5.21      0.00
   -3    9    5      3.71      0.00
   -2    9    5      0.54      0.00
   -1    9    5      1.32      0.00
    0    9    5     -0.65      0.00
    1    9    5     -5.64      0.00
    2    9    5      5.22      0.00
    3    9    5     -1.41      0.00
    4    9    5     -2.74      0.00
    5    9    5      6.39      0.00
    6    9    5     -4.55      0.00
    7    9    5     -0.84      0.00
    8    9    5     -1.65      0.00
    9    9    5      1.32      0.00
   10    9    5      3.03      0.00
   11    9    5     -4.30      0.00
   12    9    5      1.22      0.00
   13    9    5      3.06      0.00
   14    9    5     -5.26      0.00
  -21   10    5      2.25      0.00
  -20   10    5     -1.50      0.00
  -19   10    5      5.64      0.00
  -18   10    5     -7.17      0.00
  -17   10    5      3.32      0.00
  -16   10    5     -2.45      0.00
  -15   10    5      4.58      0.00
  -14   10    5      4.91      0.00
  -13   10    5     -5.93      0.00
  -12   10    5      0.63      0.00
  -11   10    5      0.15      0.00
  -10   10    5      1.79      0.00
   -9   10    5     -0.53      0.00
   -8   10    5     -5.13      0.00
   -7   10    5      0.35      0.00
   -6   10    5      3.00      0.00
   -5   10    5      1.44      0.00
   -4   10    5     -2.14      0.00
   -3   10    5     -4.76      0.00
   -2   10    5      3.46      0.00
   -1   10    5      1.50      0.00
    0   10    5      1.54      0.00
    1   10    5     -5.64      0.00
    2   10    5      3.87      0.00
    3   10    5      3.57      0.00
    4   10    5     -4.85      0.00
    5   10    5      0.48      0.00
    6   10    5      2.42      0.00
    7   10    5     -1.03      0.00
    8   10    5      0.05      0.00
    9   10    5      2.01      0.00
   10   10    5      3.14      0.00
   11   10    5     -3.92      0.00
   12   10    5     -0.72      0.00
   13   10    5      1.77      0.00
   14   10    5     -1.18      0.00
  -21   11    5      6.22      0.00
  -20   11    5     -6.14      0.00
  -19   11    5      3.90      0.00
  -18   11    5     -0.99      0.00
  -17   11    5      1.73      0.00
  -16   11    5     -4.03      0.00
  -15   11    5     -2.21      0.00
  -14   11    5      7.26      0.00
  -13   11    5     -7.49      0.00
  -12   11    5     -3.59      0.00
  -11   11    5      9.37      0.00
  -10   11    5      0.38      0.00
   -9   11    5     -1.02      0.00
   -8   11    5     -4.35      0.00
   -7   11    5      4.80      0.00
   -6   11    5     -4.86      0.00
   -5   11    5      2.13      0.00
   -4   11    5      5.19      0.00
   -3   11    5     -8.19      0.00
   -2   11    5      2.36      0.00
   -1   11    5      0.86      0.00
    0   11    5      2.74      0.00
    1   11    5     -2.10      0.00
    2   11    5     -1.83      0.00
    3   11    5      1.34      0.00
    4   11    5      1.77      0.00
    5   11    5     -3.71      0.00
    6   11    5      1.21      0.00
    7   11    5     -4.29      0.00
    8   11    5     -1.88      0.00
    9   11    5      4.84      0.00
   10   11    5      0.81      0.00
   11   11    5     -1.23      0.00
   12   11    5     -1.33      0.00
   13   11    5      2.49      0.00
  -21   12    5      4.00      0.00
  -20   12    5     -0.63      0.00
  -19   12    5     -1.41      0.00
  -18   12    5      3.82      0.00
  -17   12    5     -3.92      0.00
  -16   12    5      0.59      0.00
  -15   12    5     -1.70      0.00
  -14   12    5      8.45      0.00
  -13   12    5     -1.88      0.00
  -12   12    5     -6.06      0.00
  -11   12    5      0.33      0.00
  -10   12    5      6.13      0.00
   -9   12    5     -2.22      0.00
   -8   12    5     -2.86      0.00
   -7   12    5      5.20      0.00
   -6   12    5     -0.17      0.00
   -5   12    5     -6.28      0.00
   -4   12    5      6.99      0.00
   -3   12    5     -2.78      0.00
   -2   12    5     -0.43      0.00
   -1   12    5     -1.45      0.00
    0   12    5     -0.12      0.00
    1   12    5      3.34      0.00
    2   12    5      0.89      0.00
    3   12    5     -3.99      0.00
    4   12    5      3.14      0.00
    5   12    5     -0.92      0.00
    6   12    5      5.54      0.00
    7   12    5      0.75      0.00
    8   12    5     -7.42      0.00
    9   12    5      3.63      0.00
   10   12    5     -0.93      0.00
   11   12    5      2.50      0.00
   12   12    5     -4.94      0.00
  -21   13    5     -0.93      0.00
  -20   13    5      1.98      0.00
  -19   13    5     -6.85      0.00
  -18   13    5     11.14      0.00
  -17   13    5     -3.70      0.00
  -16   13    5     -3.03      0.00
  -15   13    5     -4.82      0.00
  -14   13    5      6.17      0.00
  -13   13    5     -3.15      0.00
  -12   13    5      1.02      0.00
  -11   13    5     -1.95      0.00
  -10   13    5      2.15      0.00
   -9   13    5     -4.08      0.00
   -8   13    5      1.83      0.00
   -7   13    5     -0.95      0.00
   -6   13    5      6.20      0.00
   -5   13    5     -6.58      0.00
   -4   13    5     -0.10      0.00
   -3   13    5      1.42      0.00
   -2   13    5     -0.50      0.00
   -1   13    5      0.96      0.00
    0   13    5     -2.92      0.00
    1   13    5      0.00      0.00
    2   13    5      5.03      0.00
    3   13    5     -2.19      0.00
    4   13    5     -0.31      0.00
    5   13    5     -5.18      0.00
    6   13    5     -0.78      0.00
    7   13    5      4.70      0.00
    8   13    5     -2.59      0.00
    9   13    5      2.63      0.00
   10   13    5     -1.50      0.00
   11   13    5      3.10      0.00
   12   13    5     -1.42      0.00
  -21   14    5     -0.58      0.00
  -20   14    5      6.89      0.00
  -19   14    5     -8.93      0.00
  -18   14    5      5.61      0.00
  -17   14    5      0.98      0.00
  -16   14    5      0.80      0.00
  -15   14    5     -4.90      0.00
  -14   14    5      5.18      0.00
  -13   14    5      0.79      0.00
  -12   14    5     -1.27      0.00
  -11   14    5      1.48      0.00
  -10   14    5     -0.03      0.00
   -9   14    5     -1.22      0.00
   -8   14    5      0.94      0.00
   -7   14    5      0.36      0.00
   -6   14    5      2.12      0.00
   -5   14    5     -1.12      0.00
   -4   14    5     -0.53      0.00
   -3   14    5      2.13      0.00
   -2   14    5     -2.59      0.00
   -1   14    5      1.07      0.00
    0   14    5      1.01      0.00
    1   14    5     -3.10      0.00
    2   14    5      1.09      0.00
    3   14    5      0.37      0.00
    4   14    5      2.59      0.00
    5   14    5     -0.04      0.00
    6   14    5      1.11      0.00
    7   14    5      0.36      0.00
    8   14    5     -1.32      0.00
    9   14    5     -2.75      0.00
   10   14    5      0.59      0.00
   11   14    5     -1.41      0.00
  -21   15    5     -4.96      0.00
  -20   15    5      3.47      0.00
  -19   15    5     -3.45      0.00
  -18   15    5      2.66      0.00
  -17   15    5      1.18      0.00
  -16   15    5     -1.84      0.00
  -15   15    5     -0.69      0.00
  -14   15    5     -1.18      0.00
  -13   15    5     -0.81      0.00
  -12   15    5     -1.81      0.00
  -11   15    5      3.82      0.00
  -10   15    5     -6.03      0.00
   -9   15    5      2.43      0.00
   -8   15    5     -1.97      0.00
   -7   15    5      4.16      0.00
   -6   15    5      0.37      0.00
   -5   15    5     -3.40      0.00
   -4   15    5     -0.23      0.00
   -3   15    5      3.06      0.00
   -2   15    5     -2.40      0.00
   -1   15    5     -1.71      0.00
    0   15    5      0.69      0.00
    1   15    5      1.22      0.00
    2   15    5      1.91      0.00
    3   15    5     -0.84      0.00
    4   15    5     -0.47      0.00
    5   15    5     -6.18      0.00
    6   15    5      2.23      0.00
    7   15    5      0.93      0.00
    8   15    5      3.97      0.00
    9   15    5     -0.80      0.00
   10   15    5      2.98      0.00
  -20   16    5      1.64      0.00
  -19   16    5     -2.84      0.00
  -18   16    5     -1.82      0.00
  -17   16    5      7.68      0.00
  -16   16    5     -3.80      0.00
  -15   16    5      0.06      0.00
  -14   16    5      3.16      0.00
  -13   16    5      1.74      0.00
  -12   16    5     -4.02      0.00
  -11   16    5      4.49      0.00
  -10   16    5     -4.31      0.00
   -9   16    5      0.97      0.00
   -8   16    5      0.18      0.00
   -7   16    5     -0.25      0.00
   -6   16    5      2.95      0.00
   -5   16    5     -2.58      0.00
   -4   16    5     -1.76      0.00
   -3   16    5      4.91      0.00
   -2   16    5     -0.51      0.00
   -1   16    5      1.10      0.00
    0   16    5     -2.70      0.00
    1   16    5     -2.27      0.00
    2   16    5      1.17      0.00
    3   16    5     -0.72      0.00
    4   16    5      5.90      0.00
    5   16    5     -3.77      0.00
    6   16    5      1.31      0.00
    7   16    5      0.70      0.00
    8   16    5     -3.93      0.00
    9   16    5     -1.74      0.00
  -20   17    5     -1.47      0.00
  -19   17    5      0.33      0.00
  -18   17    5     -6.26      0.00
  -17   17    5      5.22      0.00
  -16   17    5      0.29      0.00
  -15   17    5      2.00      0.00
  -14   17    5     -3.49      0.00
  -13   17    5      3.13      0.00
  -12   17    5     -1.88      0.00
  -11   17    5     -1.00      0.00
  -10   17    5     -1.12      0.00
   -9   17    5     -2.08      0.00
   -8   17    5      4.80      0.00
   -7   17    5     -1.59      0.00
   -6   17    5      1.17      0.00
   -5   17    5      1.13      0.00
   -4   17    5     -4.43      0.00
   -3   17    5      1.49      0.00
   -2   17    5     -1.51      0.00
   -1   17    5      0.61      0.00
    0   17    5      0.83      0.00
    1   17    5      0.28      0.00
    2   17    5      3.75      0.00
    3   17    5     -3.48      0.00
    4   17    5      0.73      0.00
    5   17    5     -4.17      0.00
    6   17    5     -1.67      0.00
    7   17    5      6.21      0.00
    8   17    5     -0.39      0.00
  -19   18    5     -0.59      0.00
  -18   18    5     -3.92      0.00
  -17   18    5      2.43      0.00
  -16   18    5     -4.53      0.00
  -15   18    5      3.55      0.00
  -14   18    5     -1.59      0.00
  -13   18    5      2.04      0.00
  -12   18    5      2.69      0.00
  -11   18    5     -0.23      0.00
  -10   18    5     -2.35      0.00
   -9   18    5     -2.51      0.00
   -8   18    5      2.06      0.00
   -7   18    5      1.39      0.00
   -6   18    5     -3.15      0.00
   -5   18    5      1.09      0.00
   -4   18    5      0.70      0.00
   -3   18    5      1.49      0.00
   -2   18    5      3.39      0.00
   -1   18    5     -1.77      0.00
    0   18    5     -2.06      0.00
    1   18    5     -4.34      0.00
    2   18    5      0.96      0.00
    3   18    5      3.97      0.00
    4   18    5      1.76      0.00
    5   18    5     -0.97      0.00
    6   18    5      1.11      0.00
    7   18    5     -1.34      0.00
  -19   19    5      0.21      0.00
  -18   19    5     -4.86      0.00
  -17   19    5      2.69      0.00
  -16   19    5      5.17      0.00
  -15   19    5      0.03      0.00
  -14   19    5      0.32      0.00
  -13   19    5     -2.44      0.00
  -12   19    5     -3.54      0.00
  -11   19    5      4.20      0.00
  -10   19    5     -1.23      0.00
   -9   19    5      0.07      0.00
   -8   19    5     -2.27      0.00
   -7   19    5      5.24      0.00
   -6   19    5     -0.21      0.00
   -5   19    5     -2.32      0.00
   -4   19    5     -2.64      0.00
   -3   19    5     -3.65      0.00
   -2   19    5      3.50      0.00
   -1   19    5      1.49      0.00
    0   19    5      2.17      0.00
    1   19    5      1.45      0.00
    2   19    5     -4.86      0.00
    3   19    5      2.81      0.00
    4   19    5     -0.68      0.00
    5   19    5     -7.58      0.00
  -18   20    5     -1.16      0.00
  -17   20    5     -8.58      0.00
  -16   20    5      1.84      0.00
  -15   20    5     -4.22      0.00
  -14   20    5      4.67      0.00
  -13   20    5      6.87      0.00
  -12   20    5     -4.17      0.00
  -11   20    5     -0.07      0.00
  -10   20    5      0.66      0.00
   -9   20    5      0.62      0.00
   -8   20    5     -4.81      0.00
   -7   20    5      3.06      0.00
   -6   20    5     -0.70      0.00
   -5   20    5      2.90      0.00
   -4   20    5      1.65      0.00
   -3   20    5     -1.43      0.00
   -2   20    5     -0.26      0.00
   -1   20    5      0.29      0.00
    0   20    5     -3.89      0.00
    1   20    5      0.94      0.00
    2   20    5     -2.10      0.00
    3   20    5      4.34      0.00
    4   20    5      5.06      0.00
  -17   21    5      2.28      0.00
  -16   21    5      6.07      0.00
  -15   21    5     -3.28      0.00
  -14   21    5     -7.76      0.00
  -13   21    5      0.79      0.00
  -12   21    5      1.66      0.00
  -11   21    5     -3.39      0.00
  -10   21    5      4.76      0.00
   -9   21    5      2.09      0.00
   -8   21    5     -5.20      0.00
   -7   21    5      4.02      0.00
   -6   21    5     -2.36      0.00
   -5   21    5     -3.30      0.00
   -4   21    5     -0.01      0.00
   -3   21    5      0.51      0.00
   -2   21    5      0.16      0.00
   -1   21    5      4.23      0.00
    0   21    5      1.73      0.00
    1   21    5     -1.59      0.00
    2   21    5     -4.29      0.00
  -15   22    5      9.99      0.00
  -14   22    5     -1.85      0.00
  -13   22    5     -2.00      0.00
  -12   22    5      4.52      0.00
  -11   22    5     -5.80      0.00
  -10   22    5      0.16      0.00
   -9   22    5      3.98      0.00
   -8   22    5     -1.98      0.00
   -7   22    5      1.00      0.00
   -6   22    5      4.01      0.00
   -5   22    5     -2.89      0.00
   -4   22    5      0.94      0.00
   -3   22    5     -1.53      0.00
   -2   22    5     -0.56      0.00
   -1   22    5     -2.74      0.00
    0   22    5      0.39      0.00
    1   22    5      3.28      0.00
  -13   23    5     -5.58      0.00
  -12   23    5      1.38      0.00
  -11   23    5      2.82      0.00
  -10   23    5     -0.36      0.00
   -9   23    5     -2.03      0.00
   -8   23    5      1.00      0.00
   -7   23    5     -1.71      0.00
   -6   23    5      1.86      0.00
   -5   23    5     -3.62      0.00
   -4   23    5      2.74      0.00
   -3   23    5     -0.52      0.00
   -2   23    5      3.62      0.00
   -1   23    5      1.94      0.00
  -11   24    5     -1.55      0.00
  -10   24    5      4.56      0.00
   -9   24    5     -0.51      0.00
   -8   24    5      0.43      0.00
   -7   24    5      1.98      0.00
   -6   24    5      0.95      0.00
   -5   24    5     -3.59      0.00
   -4   24    5     -1.18      0.00
   -3   24    5     -0.32      0.00
    3  -25    6      1.73      0.00
    4  -25    6     -5.00      0.00
    5  -25    6      5.23      0.00
    6  -25    6      3.50      0.00
    7  -25    6     -5.76      0.00
    8  -25    6     -4.58      0.00
    9  -25    6      3.75      0.00
   -1  -24    6      1.59      0.00
    0  -24    6     -1.44      0.00
    1  -24    6     -0.82      0.00
    2  -24    6     -0.74      0.00
    3  -24    6      5.92      0.00
    4  -24    6     -3.63      0.00
    5  -24    6     -5.05      0.00
    6  -24    6      8.17      0.00
    7  -24    6      1.66      0.00
    8  -24    6     -4.01      0.00
    9  -24    6      2.95      0.00
   10  -24    6      3.58      0.00
   11  -24    6     -2.55      0.00
   -3  -23    6      2.22      0.00
   -2  -23    6      0.64      0.00
   -1  -23    6      4.91      0.00
    0  -23    6      2.05      0.00
    1  -23    6     -5.59      0.00
    2  -23    6     -3.20      0.00
    3  -23    6      0.47      0.00
    4  -23    6      6.11      0.00
    5  -23    6     -6.71      0.00
    6  -23    6     -0.26      0.00
    7  -23    6      3.03      0.00
    8  -23    6     -6.29      0.00
    9  -23    6     -0.15      0.00
   10  -23    6      3.64      0.00
   11  -23    6      0.82      0.00
   12  -23    6     -0.44      0.00
   13  -23    6     -4.85      0.00
   -5  -22    6      4.51      0.00
   -4  -22    6     -0.90      0.00
   -3  -22    6     -2.02      0.00
   -2  -22    6     -4.79      0.00
   -1  -22    6     -0.66      0.00
    0  -22    6      7.21      0.00
    1  -22    6     -3.55      0.00
    2  -22    6      2.69      0.00
    3  -22    6     -2.16      0.00
    4  -22    6      4.09      0.00
    5  -22    6     -0.14      0.00
    6  -22    6     -2.88      0.00
    7  -22    6      5.45      0.00
    8  -22    6     -3.41      0.00
    9  -22    6      1.14      0.00
   10  -22    6      2.57      0.00
   11  -22    6     -0.35      0.00
   12  -22    6     -1.09      0.00
   13  -22    6     -3.43      0.00
   14  -22    6      4.95      0.00
   -6  -21    6     -1.00      0.00
   -5  -21    6     -4.54      0.00
   -4  -21    6      2.89      0.00
   -3  -21    6      2.82      0.00
   -2  -21    6      2.24      0.00
   -1  -21    6     -2.87      0.00
    0  -21    6      3.07      0.00
    1  -21    6     -4.93      0.00
    2  -21    6     -2.81      0.00
    3  -21    6     -0.03      0.00
[truncated: 2,410,206 more chars]
